# Supplementary material for: Plant–Earthworm Interaction Favors Invasive Alien Plants Over Natives in Cd‐Contaminated Environments
Source: Ecol Evol. 2025 Jun 30;15(7):e71538. doi: 10.1002/ece3.71538 (PMC12207486; doi:10.1002/ece3.71538)
Supplement: Supplementary file 1 — Data S1. [file ECE3-15-e71538-s001.zip]

Archive with 6 entries (6 files):
- ALL_CODE.R
- biomass_earthworm20211013.csv
- clean_ECE-2025-01-00137_Supporting_Information20250428.docx
- read me.txt
- SEMzong.csv
- Abiomass_plant20211013FF.csv
