# Supplementary material for: Plant–Earthworm Interaction Favors Invasive Alien Plants Over Natives in Cd‐Contaminated Environments
Source: Ecol Evol. 2025 Jun 30;15(7):e71538. doi: 10.1002/ece3.71538 (PMC12207486; doi:10.1002/ece3.71538)
Supplement: Supplementary file 1 — Data S1. [file ECE3-15-e71538-s001.zip › ALL_CODE.R]

library(nlme)
library(stats)
library(base)
library(dplyr)
library(knitr)
library(MuMIn)
library(ggplot2)
library(Rmisc)
library(multcomp)
library(ggpubr)
library(htmltools)
library(phytools)
library(funrar)
library(reshape2)
library(car)
library(ggsci)
library(lme4)
library(tibble)
library(lattice)
library(MASS)
setwd("F:/Rdata/earthworm")
data <-
  read.csv("Abiomass_plant20211013FF.csv",
           stringsAsFactors = TRUE,
           header = T)
data2 <-
  read.csv("biomass_earthworm20211013.csv",
           stringsAsFactors = TRUE,
           header = T)

# biomass of plants
## shoot mass ##same as root_mass,biomass,RMF,RS of plants
d_Target_A<-data[(!is.na(data$shoot_mass)),] 

plot.resid <- function(model, breaks = 30) {
  plot(resid(model) ~ fitted(model),
       xlab = "Fitted values",
       ylab = "Residuals")
  hist(resid(model), breaks = breaks)
  qqnorm(resid(model))
  qqline(resid(model))
}
op <- par(mfrow = c(2, 2), mar = c(4, 4, 2, 2))
hist(d_Target_A$shoot_mass)
hist(log(d_Target_A$shoot_mass))
hist(sqrt(d_Target_A$shoot_mass))
hist((d_Target_A$shoot_mass) ^ (1 / 3))

u<-gl(1,1,length(d_Target_A$shoot_mass))

d_Target_1_A <- lme((shoot_mass) ~origin*HM*function_group*earthworm,
                    random=list(u=pdBlocked(list(pdIdent(form=~species_identity-1),
                                                 pdIdent(form=~genus-1),
                                                 pdIdent(form=~Plant_number-1)
                    ))),
                    weights=varIdent(form= ~ 1|species_identity),
                    data= d_Target_A, method="REML",
                    control=list(maxIter=200,msMaxIter=200,niterEM=200))
d_Target_2_A <- lme((shoot_mass) ~origin*HM*function_group*earthworm,
                    random=list(u=pdBlocked(list(pdIdent(form=~species_identity-1),
                                                 pdIdent(form=~genus-1),
                                                 pdIdent(form=~Plant_number-1)
                    ))),
                    data= d_Target_A, method="REML",
                    control=list(maxIter=200,msMaxIter=200,niterEM=200))
d_Target_3_A <- lme(sqrt(shoot_mass) ~origin*HM*function_group*earthworm,
                    random=list(u=pdBlocked(list(pdIdent(form=~species_identity-1),
                                                 pdIdent(form=~genus-1),
                                                 pdIdent(form=~Plant_number-1)
                    ))),
                    weights=varIdent(form= ~ 1|species_identity),
                    data= d_Target_A, method="REML",
                    control=list(maxIter=200,msMaxIter=200,niterEM=200))
d_Target_4_A <- lme(sqrt(shoot_mass) ~origin*HM*function_group*earthworm,
                    random=list(u=pdBlocked(list(pdIdent(form=~species_identity-1),
                                                 pdIdent(form=~genus-1),
                                                 pdIdent(form=~Plant_number-1)
                    ))),
                    data= d_Target_A, method="REML",
                    control=list(maxIter=200,msMaxIter=200,niterEM=200))
d_Target_5_A <- lme(log(shoot_mass) ~origin*HM*function_group*earthworm,
                    random=list(u=pdBlocked(list(pdIdent(form=~species_identity-1),
                                                 pdIdent(form=~genus-1),
                                                 pdIdent(form=~Plant_number-1)
                    ))),
                    weights=varIdent(form= ~ 1|species_identity),
                    data= d_Target_A, method="REML",
                    control=list(maxIter=400,msMaxIter=400,niterEM=400))
d_Target_6_A <- lme(log(shoot_mass) ~origin*HM*function_group*earthworm,
                    random=list(u=pdBlocked(list(pdIdent(form=~species_identity-1),
                                                 pdIdent(form=~genus-1),
                                                 pdIdent(form=~Plant_number-1)
                    ))),
                    data= d_Target_A, method="REML",
                    control=list(maxIter=400,msMaxIter=400,niterEM=400))

AIC(d_Target_1_A,d_Target_2_A,d_Target_3_A,d_Target_4_A,d_Target_5_A,d_Target_6_A)


opm1a <- par(mfrow = c(2,3), mar = c(4,4,2,2))
plot.resid(d_Target_1_A)
plot.resid(d_Target_2_A)
plot.resid(d_Target_3_A)
plot.resid(d_Target_4_A)
plot.resid(d_Target_5_A)
plot.resid(d_Target_6_A)
par(opm1a)


### matrix
mat_F <- matrix(c(1/3, 1/3, 1/3,   
                  -1, 1/2, 1/2, 
                  0, 1/2, -1/2),
                
                ncol=3)  
mymat_F = solve(t(mat_F))
contrast_F<-mymat_F [,2:3]%>%  
  as.data.frame()
contrast_F$function_group<- c("Legume","Grass","Forb")
contrast_F <- rename(contrast_F, c("V1"="F1","V2"="F2"))
d_Target_F1F2_A   <- dplyr::inner_join(d_Target_A , contrast_F, by = "function_group")

#summary
Target_FF_A<-lme(sqrt(shoot_mass)~origin*HM*function_group*earthworm,
                 random=list(u=pdBlocked(list(pdIdent(form=~species_identity-1),
                                              pdIdent(form=~genus-1),
                                              pdIdent(form=~Plant_number-1)
                 ))),
                 weight=varIdent(form=~1|species_identity),
                 control=list(maxIter=200,msMaxIter=200,niterEM=200),
                 data=d_Target_F1F2_A,method="REML")
summary(Target_FF_A)
op<-par(mfrow=c(1,3), mar = c(4,4,2,2))
plot.resid(Target_FF_A)
par(opm1a)


Target_ef1_A<-lme(sqrt(shoot_mass)~origin*HM*(F1+F2)*earthworm,
                  random=list(u=pdBlocked(list(pdIdent(form=~species_identity-1),
                                               pdIdent(form=~genus-1),
                                               pdIdent(form=~Plant_number-1)
                  ))),
                  weight=varIdent(form=~1|species_identity),
                  control=list(maxIter=400,msMaxIter=400,niterEM=400),
                  data=d_Target_F1F2_A,method="ML")

mass_ef1_A<-drop1(Target_ef1_A,test="Chisq")[-1,]

qq_mass_ef2_A<-update(Target_ef1_A,.~.-origin:HM:(F1+F2):earthworm)
mass_ef2_A<-drop1(qq_mass_ef2_A,test="Chisq")[-1,]

qq_mass_ef3_A<-update(qq_mass_ef2_A,.~.-(origin:HM:(F1+F2)+
                                           origin:HM:earthworm+
                                           origin:(F1+F2):earthworm+
                                           HM:(F1+F2):earthworm))
mass_ef3_A<-drop1(qq_mass_ef3_A,test="Chisq")[-1,]

qq_mass_ef4_A<-update(qq_mass_ef3_A,.~origin+HM+(F1+F2)+earthworm)
mass_ef4_A<-drop1(qq_mass_ef4_A,test="Chisq")[-1,]
get_rand  <- function(model){
  sd_rand <- VarCorr(model)[,2] %>% 
    as.data.frame() %>% 
    unique() %>%
    rownames_to_column("Random effects") 
  colnames(sd_rand)[2] <- "SD"
  sd_rand <- sd_rand %>% 
    mutate(SD = sprintf("%.3f",round(as.numeric(as.character(SD)),3))) 
  sd_rand[nrow(sd_rand),1] <- "Residual"
  return(sd_rand)
}
merge_fix_rand <- function(table, model){
  t_fix <- table %>% 
    as.data.frame() %>% 
    dplyr::select(-AIC) %>%
    rownames_to_column("terms") %>% 
    mutate_if(is.numeric, function(x){sprintf("%.3f", round(x,3))}) %>% 
    mutate(Df = sprintf("%.0f",round(as.numeric(as.character(Df))))) %>%
    column_to_rownames("terms")
  
  t_rand <- get_rand(model)
  
  length_fix <- nrow(t_fix)
  length_rand<- nrow(t_rand)
  t_fix[(length_fix+1):(length_fix + 1 + length_rand),] <- ""
  rownames(t_fix)[(length_fix+1):(length_fix + 1 + length_rand)] <- c("Random effects",t_rand[,1]) 
  t_fix[(length_fix+1), 2] <- "SD"
  t_fix[(length_fix+2):(length_fix + 1 + length_rand),2] <- t_rand[,2] 
  
  t_fix$" " = ifelse(t_fix$`Pr(>Chi)`<0.05 & t_fix$`Pr(>Chi)` != "", "**",
                     ifelse(t_fix$`Pr(>Chi)` <0.1 & t_fix$`Pr(>Chi)` != "", "*", "")) 
  return(t_fix)
}

table_A <- merge_fix_rand(rbind(mass_ef4_A,mass_ef3_A,mass_ef2_A,mass_ef1_A),
                          Target_ef1_A)
table_A %>% kable(digits=3)


# Biomass change of earthworm
d_Target_EAR<-data2[(!is.na(data2$EAR)),] 

plot.resid <- function(model, breaks = 30) {
  plot(resid(model) ~ fitted(model),
       xlab = "Fitted values",
       ylab = "Residuals")
  hist(resid(model), breaks = breaks)
  qqnorm(resid(model))
  qqline(resid(model))
}
op <- par(mfrow = c(2, 2), mar = c(4, 4, 2, 2))
hist(d_Target_EAR$EAR)
hist(log(d_Target_EAR$EAR))
hist(sqrt(d_Target_EAR$EAR))
hist((d_Target_EAR$EAR) ^ (1 / 3))

u<-gl(1,1,length(d_Target_EAR$EAR))

d_Target_1T4_EAR <- lme((EAR) ~origin*HM*function_group,
                       random=list(u=pdBlocked(list(pdIdent(form=~species_identity-1),
                                                    pdIdent(form=~genus-1),
                                                    pdIdent(form=~Plant_number-1)
                       ))),
                       weights=varIdent(form= ~ 1|species_identity),
                       data= d_Target_EAR, method="REML",
                       control=list(maxIter=200,msMaxIter=200,niterEM=200))
d_Target_2T4_EAR <- lme((EAR) ~origin*HM*function_group,
                       random=list(u=pdBlocked(list(pdIdent(form=~species_identity-1),
                                                    pdIdent(form=~genus-1),
                                                    pdIdent(form=~Plant_number-1)
                       ))),
                       data= d_Target_EAR, method="REML",
                       control=list(maxIter=200,msMaxIter=200,niterEM=200))
d_Target_3T4_EAR <- lme(sqrt(EAR) ~origin*HM*function_group,
                       random=list(u=pdBlocked(list(pdIdent(form=~species_identity-1),
                                                    pdIdent(form=~genus-1),
                                                    pdIdent(form=~Plant_number-1)
                       ))),
                       weights=varIdent(form= ~ 1|species_identity),
                       data= d_Target_EAR, method="REML",
                       control=list(maxIter=200,msMaxIter=200,niterEM=200))
d_Target_4T4_EAR <- lme(sqrt(EAR) ~origin*HM*function_group,
                       random=list(u=pdBlocked(list(pdIdent(form=~species_identity-1),
                                                    pdIdent(form=~genus-1),
                                                    pdIdent(form=~Plant_number-1)
                       ))),
                       data= d_Target_EAR, method="REML",
                       control=list(maxIter=200,msMaxIter=200,niterEM=200))
d_Target_5T4_EAR <- lme(log(EAR) ~origin*HM*function_group,
                       random=list(u=pdBlocked(list(pdIdent(form=~species_identity-1),
                                                    pdIdent(form=~genus-1),
                                                    pdIdent(form=~Plant_number-1)
                       ))),
                       weights=varIdent(form= ~ 1|species_identity),
                       data= d_Target_EAR, method="REML",
                       control=list(maxIter=400,msMaxIter=400,niterEM=400))
d_Target_6T4_EAR <- lme(log(EAR) ~origin*HM*function_group,
                       random=list(u=pdBlocked(list(pdIdent(form=~species_identity-1),
                                                    pdIdent(form=~genus-1),
                                                    pdIdent(form=~Plant_number-1)
                       ))),
                       data= d_Target_EAR, method="REML",
                       control=list(maxIter=400,msMaxIter=400,niterEM=400))


AIC(d_Target_1T4_EAR,d_Target_2T4_EAR,d_Target_3T4_EAR,d_Target_4T4_EAR,d_Target_5T4_EAR,d_Target_6T4_EAR)


opm1a <- par(mfrow = c(2,3), mar = c(4,4,2,2))
plot.resid(d_Target_1T4_EAR)
plot.resid(d_Target_2T4_EAR)
plot.resid(d_Target_3T4_EAR)
plot.resid(d_Target_4T4_EAR)
plot.resid(d_Target_5T4_EAR)
plot.resid(d_Target_6T4_EAR)
par(opm1a)


### matrix
mat_F <- matrix(c(1/3, 1/3, 1/3,   
                  -1, 1/2, 1/2, 
                 
                  0, 1/2, -1/2), 
                
                ncol=3) 
mymat_F = solve(t(mat_F))
contrast_F<-mymat_F [,2:3]%>% 
  as.data.frame()
contrast_F$function_group<- c("Legume","Grass","Forb")
contrast_F <- rename(contrast_F, c("V1"="F1","V2"="F2"))
d_Target_F1F2_EAR   <- dplyr::inner_join(d_Target_EAR , contrast_F, by = "function_group")

#summary
Target_FF_EAR<-lme(log(EAR)~origin*HM*function_group,
                  random=list(u=pdBlocked(list(pdIdent(form=~species_identity-1),
                                               pdIdent(form=~genus-1),
                                               pdIdent(form=~Plant_number-1)
                  ))),
                  weight=varIdent(form=~1|species_identity),
                  control=list(maxIter=200,msMaxIter=200,niterEM=200),
                  data=d_Target_F1F2_EAR,method="REML")
summary(Target_FF_EAR)
op<-par(mfrow=c(1,3), mar = c(4,4,2,2))
plot.resid(Target_FF_EAR)
par(opm1a)


Target_ef1T4_EAR<-lme(log(EAR)~origin*HM*(F1+F2),
                     random=list(u=pdBlocked(list(pdIdent(form=~species_identity-1),
                                                  pdIdent(form=~genus-1),
                                                  pdIdent(form=~Plant_number-1)
                     ))),
                     weight=varIdent(form=~1|species_identity),
                     control=list(maxIter=100,msMaxIter=100,niterEM=100),
                     data=d_Target_F1F2_EAR,method="ML")

mass_ef1T4_EAR<-drop1(Target_ef1T4_EAR,test="Chisq")[-1,]

qq_mass_ef2T4_EAR<-update(Target_ef1T4_EAR,.~.-origin:HM:(F1+F2))
mass_ef2T4_EAR<-drop1(qq_mass_ef2T4_EAR,test="Chisq")[-1,]

qq_mass_ef3T4_EAR<-update(qq_mass_ef2T4_EAR,.~origin+HM+(F1+F2))
mass_ef3T4_EAR<-drop1(qq_mass_ef3T4_EAR,test="Chisq")[-1,]
get_rand  <- function(model){
  sd_rand <- VarCorr(model)[,2] %>% 
    as.data.frame() %>% 
    unique() %>%
    rownames_to_column("Random effects") 
  colnames(sd_rand)[2] <- "SD"
  sd_rand <- sd_rand %>% 
    mutate(SD = sprintf("%.3f",round(as.numeric(as.character(SD)),3))) 
  sd_rand[nrow(sd_rand),1] <- "Residual"
  return(sd_rand)
}
merge_fix_rand <- function(table, model){
  t_fix <- table %>% 
    as.data.frame() %>% 
    dplyr::select(-AIC) %>%
    rownames_to_column("terms") %>% 
    mutate_if(is.numeric, function(x){sprintf("%.3f", round(x,3))}) %>% 
    mutate(Df = sprintf("%.0f",round(as.numeric(as.character(Df))))) %>%
    column_to_rownames("terms")
  
  t_rand <- get_rand(model)
  
  length_fix <- nrow(t_fix)
  length_rand<- nrow(t_rand)
  t_fix[(length_fix+1):(length_fix + 1 + length_rand),] <- ""
  rownames(t_fix)[(length_fix+1):(length_fix + 1 + length_rand)] <- c("Random effects",t_rand[,1]) 
  t_fix[(length_fix+1), 2] <- "SD"
  t_fix[(length_fix+2):(length_fix + 1 + length_rand),2] <- t_rand[,2] 
  
  t_fix$" " = ifelse(t_fix$`Pr(>Chi)`<0.05 & t_fix$`Pr(>Chi)` != "", "**",
                     ifelse(t_fix$`Pr(>Chi)` <0.1 & t_fix$`Pr(>Chi)` != "", "*", "")) 
  return(t_fix)
}
table_tT4_EAR <- merge_fix_rand(rbind(mass_ef3T4_EAR,mass_ef2T4_EAR,mass_ef1T4_EAR),
                               Target_ef1T4_EAR)
table_tT4_EAR %>% kable(digits=3)


# ALL FIGURES

library(ggplot2)
library(Rmisc)
setwd("F:/Rdata/earthworm")
dat <-
  read.csv("Abiomass_plant20211013FF.csv",
           stringsAsFactors = TRUE,
           header = T)
dat2 <-
  read.csv("biomass_earthworm20211013.csv",
           stringsAsFactors = TRUE,
           header = T)


d_Target<-dat[(!is.na(dat$biomass)),] 
d_Target_A<-dat[(!is.na(dat$shoot_mass)),] 
d_Target_R<-dat[(!is.na(dat$root_mass)),] 
d_Target_EAR<-dat2[(!is.na(dat2$EAR)),] 
d_Target_RMF<-dat[(!is.na(dat$RMF)),] 
d_Target_RS<-dat[(!is.na(dat$RS)),] 

###Biomass=origin*F1
Fig1_1 <- summarySE(d_Target,
                    measurevar = "biomass",
                    groupvars = c("origin",
                                  "function_group2"))


Fig1_1$origin <- ordered(Fig1_1$origin, levels = c('Native',
                                                   'Invasive'))

Fig1_1$function_group2 <-
  ordered(Fig1_1$function_group2, levels = c('Legume',
                                             'Other'))
p1_1 <- ggplot(Fig1_1, aes(x = function_group2, y = biomass, color = origin)) +
  ylim(0, 8.5) +
  geom_errorbar(
    aes(ymin = biomass - se, ymax = biomass + se),
    width = 0.04,
    position = position_dodge(width = 0)
  ) +
  geom_point(size = 5, position = position_dodge(width = 0)) +
  labs(title = "", x = "", y = "Total biomass (g)") +
  scale_color_manual(values = c("royalblue2","orangered2"))
#remove grid lines
p1_1 <-
  p1_1 + theme(
    panel.background = element_rect(fill = "transparent", colour = "transparent"),
    # linetype = c("dashed","dotted")),
    panel.grid.minor = element_blank(),
    panel.grid.major = element_blank(),
    plot.background = element_rect(fill = "transparent", colour = 'white'),
    plot.margin = margin(
      t = 1,
      r = 2,
      b = 1,
      l = 1,
      unit = "cm"
    ),
    panel.spacing.x = unit(0.2, "cm"),
    strip.background.x = element_rect(fill = "transparent"),
    strip.background.y = element_rect(fill = "transparent"),
    strip.text = element_text(size = 14),
    strip.placement = "outside",
    panel.border = element_rect(
      fill = "NA",
      colour = "black",
      size = 1
    )
  )


p1_1 <-
  p1_1 + theme(
    legend.background = element_rect(fill = "transparent"),
    legend.title = element_blank(),
    legend.key = element_rect(fill = "transparent", colour = "transparent"),
    legend.key.size = unit(0.8, "cm"),
    legend.text = element_text(size = 8, face = "italic"),
    legend.position = "right",
    legend.margin = margin(0, 0, 0, 25),
    axis.title.x = element_text(
      margin = margin(t = 0.5, unit = "cm"),
      size = 20,
      family = "sans",
      colour = "black"
    ),
    axis.title.y = element_text(
      angle = 90,
      margin = margin(r = .5, unit = "cm"),
      size = 20,
      family = "sans",
      colour = "black"
    ),
    axis.text.x  = element_text(
      size = 12,
      colour = "black",
      vjust = .5,
      hjust = 1
    ),
    axis.text.y  = element_text(
      size = 12,
      colour = "black",
      margin = margin(r = .2, unit = "cm")
    ),
    axis.line = element_line(
      colour = "black",
      size = .3,
      lineend = "square"
    ),
    axis.ticks = element_line(
      colour = "black",
      lineend = "square",
      size = .5
    ),
    axis.ticks.length.x = unit(-.2, "cm"),
    axis.ticks.length.y = unit(-.2, "cm"),
    plot.background = element_rect(fill = "white"),
  )

p1_1


###Biomass=origin*earthworm*HM
Fig1_3 <- summarySE(d_Target,
                    measurevar = "biomass",
                    groupvars = c("HM",
                                  "zuhe_oe"))


Fig1_3$HM <-
  ordered(Fig1_3$HM, levels = c('without',
                                'with'))
p1_3 <- ggplot(Fig1_3, aes(x = HM, y = biomass, color = zuhe_oe)) +
  ylim(0, 10.5) +
  geom_errorbar(
    aes(ymin = biomass - se, ymax = biomass + se),
    width = 0.04,
    position = position_dodge(width = 0)
  ) +
  geom_line(
    # colour = "#F8E5C2",
    linetype = "dashed",
    size = 1,
    aes(group = zuhe_oe),
    position = position_dodge(width = 0)
  ) +
  geom_point(size = 5, position = position_dodge(width = 0)) +
  labs(title = "", x = "", y = "Total biomass (g)") +
  scale_color_manual(values = c(N_with="#96B6D8",I_with="#E79397",
                                N_without="#62B197",I_without="#E18E60"))
#remove grid lines
p1_3 <-
  p1_3 + theme(
    panel.background = element_rect(fill = "transparent", colour = "transparent"),
    # linetype = c("dashed","dotted")),
    panel.grid.minor = element_blank(),
    panel.grid.major = element_blank(),
    plot.background = element_rect(fill = "transparent", colour = 'white'),
    plot.margin = margin(
      t = 1,
      r = 2,
      b = 1,
      l = 1,
      unit = "cm"
    ),
    # plot.title = element_text(hjust = -0.45, vjust=2.12),
    panel.spacing.x = unit(0.2, "cm"),
    strip.background.x = element_rect(fill = "transparent"),
    strip.background.y = element_rect(fill = "transparent"),
    strip.text = element_text(size = 14),
    strip.placement = "outside",
    panel.border = element_rect(
      fill = "NA",
      colour = "black",
      size = 1
    )
  )


p1_3 <-
  p1_3 + theme(
    legend.background = element_rect(fill = "transparent"),
    legend.title = element_blank(),
    legend.key = element_rect(fill = "transparent", colour = "transparent"),
    legend.key.size = unit(0.8, "cm"),
    legend.text = element_text(size = 8, face = "italic"),
    legend.position = "right",
    legend.margin = margin(0, 0, 0, 25),
    axis.title.x = element_text(
      margin = margin(t = 0.5, unit = "cm"),
      size = 20,
      family = "sans",
      colour = "black"
    ),
    axis.title.y = element_text(
      angle = 90,
      margin = margin(r = .5, unit = "cm"),
      size = 20,
      family = "sans",
      colour = "black"
    ),
    axis.text.x  = element_text(
      size = 12,
      colour = "black",
      vjust = .5,
      hjust = 1
    ),
    axis.text.y  = element_text(
      size = 12,
      colour = "black",
      margin = margin(r = .2, unit = "cm")
    ),
    axis.line = element_line(
      colour = "black",
      size = .3,
      lineend = "square"
    ),
    axis.ticks = element_line(
      colour = "black",
      lineend = "square",
      size = .5
    ),
    axis.ticks.length.x = unit(-.2, "cm"),
    axis.ticks.length.y = unit(-.2, "cm"),
    plot.background = element_rect(fill = "white"),
  )

p1_3


###Root biomass = origin*function_group
Fig2_1 <- summarySE(d_Target_R,
                    measurevar = "root_mass",
                    groupvars = c("origin",
                                  "function_group"))


Fig2_1$origin <- ordered(Fig2_1$origin, levels = c('Native',
                                                   'Invasive'))

Fig2_1$function_group <-
  ordered(Fig2_1$function_group, levels = c('Legume',
                                            'Grass',
                                            'Forb'))

p2_1 <- ggplot(Fig2_1, aes(x = function_group, y = root_mass, color = origin)) +
  ylim(0, 4) +
  geom_errorbar(
    aes(ymin = root_mass - se, ymax = root_mass + se),
    width = 0.04,
    position = position_dodge(width = 0)
  ) +
  # geom_line(
  #   # colour = "#F8E5C2",
  #   linetype = "dashed",
  #   size = 1,
  #   aes(group = origin),
  #   position = position_dodge(width = 0)
  # ) +
  geom_point(size = 5, position = position_dodge(width = 0)) +
  #facet_grid(~origin)+ 
  labs(title = "", x = "", y = "Root biomass (g)") +
  scale_color_manual(values = c("royalblue2","orangered2"))
#remove grid lines
p2_1 <-
  p2_1 + theme(
    panel.background = element_rect(fill = "transparent", colour = "transparent"),
    # linetype = c("dashed","dotted")),
    panel.grid.minor = element_blank(),
    panel.grid.major = element_blank(),
    plot.background = element_rect(fill = "transparent", colour = 'white'),
    plot.margin = margin(
      t = 1,
      r = 2,
      b = 1,
      l = 1,
      unit = "cm"
    ),
    # plot.title = element_text(hjust = -0.45, vjust=2.12),
    panel.spacing.x = unit(0.2, "cm"),
    strip.background.x = element_rect(fill = "transparent"),
    strip.background.y = element_rect(fill = "transparent"),
    strip.text = element_text(size = 14),
    strip.placement = "outside",
    # strip.text = element_textbox_highlight(
    # size = 12, face = "bold",fill="transparent")
    panel.border = element_rect(
      fill = "NA",
      colour = "black",
      size = 1
    )
    # plot.caption=element_text(family = "sans",
    #  color="black", size=24,hjust=1, hjust=1,angle=360)
  )


p2_1 <-
  p2_1 + theme(
    legend.background = element_rect(fill = "transparent"),
    legend.title = element_blank(),
    legend.key = element_rect(fill = "transparent", colour = "transparent"),
    legend.key.size = unit(0.8, "cm"),
    legend.text = element_text(size = 8, face = "italic"),
    legend.position = "right",
    legend.margin = margin(0, 0, 0, 25),
    
    axis.title.x = element_text(
      margin = margin(t = 0.5, unit = "cm"),
      size = 20,
      family = "sans",
      colour = "black"
    ),
    axis.title.y = element_text(
      angle = 90,
      margin = margin(r = .5, unit = "cm"),
      size = 20,
      family = "sans",
      colour = "black"
    ),
    axis.text.x  = element_text(
      size = 12,
      colour = "black",
      vjust = .5,
      hjust = 1
    ),
    axis.text.y  = element_text(
      size = 12,
      colour = "black",
      margin = margin(r = .2, unit = "cm")
    ),
    axis.line = element_line(
      colour = "black",
      size = .3,
      lineend = "square"
    ),
    axis.ticks = element_line(
      colour = "black",
      lineend = "square",
      size = .5
    ),
    axis.ticks.length.x = unit(-.2, "cm"),
    axis.ticks.length.y = unit(-.2, "cm"),
    plot.background = element_rect(fill = "white"),
  )

p2_1


###Root biomass = origin*F2*HM

d_Target_R2<- d_Target_R[d_Target_R$function_group != 'Legume', ]

Fig2_2_2 <- summarySE(d_Target_R2,
                      measurevar = "root_mass",
                      groupvars = c("function_group",
                                    "origin","HM"))
Fig2_2_2$function_group <-
  ordered(Fig2_2_2$function_group, levels = c('Grass',
                                              'Forb'))
Fig2_2_2$HM <-
  ordered(Fig2_2_2$HM, levels = c('without',
                                  'with'))
Fig2_2_2$origin <-
  ordered(Fig2_2_2$origin, levels = c('Native',
                                      'Invasive'))

p2_2_2 <- ggplot(Fig2_2_2, aes(x = HM, y = root_mass, color = origin)) +
  ylim(0, 3) +
  geom_errorbar(
    aes(ymin = root_mass - se, ymax = root_mass + se),
    width = 0.04,
    position = position_dodge(width = 0)
  ) +
  geom_line(
    # colour = "#F8E5C2",
    linetype = "dashed",
    size = 1,
    aes(group = origin),
    position = position_dodge(width = 0)
  ) +
  geom_point(size = 5, position = position_dodge(width = 0)) +
  facet_grid(~function_group)+ 
  labs(title = "", x = "", y = "Root biomass (g)") +
  scale_color_manual(values = c("royalblue2","orangered2"))
#remove grid lines
p2_2_2 <-
  p2_2_2 + theme(
    panel.background = element_rect(fill = "transparent", colour = "transparent"),
    # linetype = c("dashed","dotted")),
    panel.grid.minor = element_blank(),
    panel.grid.major = element_blank(),
    plot.background = element_rect(fill = "transparent", colour = 'white'),
    plot.margin = margin(
      t = 1,
      r = 2,
      b = 1,
      l = 1,
      unit = "cm"
    ),
    # plot.title = element_text(hjust = -0.45, vjust=2.12),
    panel.spacing.x = unit(0.2, "cm"),
    strip.background.x = element_rect(fill = "transparent"),
    strip.background.y = element_rect(fill = "transparent"),
    strip.text = element_text(size = 14),
    strip.placement = "outside",
    # strip.text = element_textbox_highlight(
    # size = 12, face = "bold",fill="transparent")
    panel.border = element_rect(
      fill = "NA",
      colour = "black",
      size = 1
    )
    # plot.caption=element_text(family = "sans",
    #  color="black", size=24,hjust=1, hjust=1,angle=360)
  )


p2_2_2 <-
  p2_2_2 + theme(
    legend.background = element_rect(fill = "transparent"),
    legend.title = element_blank(),
    legend.key = element_rect(fill = "transparent", colour = "transparent"),
    legend.key.size = unit(0.8, "cm"),
    legend.text = element_text(size = 8, face = "italic"),
    legend.position = "right",
    legend.margin = margin(0, 0, 0, 25),
    
    axis.title.x = element_text(
      margin = margin(t = 0.5, unit = "cm"),
      size = 20,
      family = "sans",
      colour = "black"
    ),
    axis.title.y = element_text(
      angle = 90,
      margin = margin(r = .5, unit = "cm"),
      size = 20,
      family = "sans",
      colour = "black"
    ),
    axis.text.x  = element_text(
      size = 12,
      colour = "black",
      vjust = .5,
      hjust = 1
    ),
    axis.text.y  = element_text(
      size = 12,
      colour = "black",
      margin = margin(r = .2, unit = "cm")
    ),
    axis.line = element_line(
      colour = "black",
      size = .3,
      lineend = "square"
    ),
    axis.ticks = element_line(
      colour = "black",
      lineend = "square",
      size = .5
    ),
    axis.ticks.length.x = unit(-.2, "cm"),
    axis.ticks.length.y = unit(-.2, "cm"),
    plot.background = element_rect(fill = "white"),
  )

p2_2_2


###Shoot biomass = Origin*F1*earthworm

Fig3_1 <- summarySE(d_Target_A,
                    measurevar = "shoot_mass",
                    groupvars = c("origin","earthworm",
                                  "function_group2"))


Fig3_1$function_group2 <-
  ordered(Fig3_1$function_group2, levels = c('Legume',
                                             'Other'))
Fig3_1$origin <-
  ordered(Fig3_1$origin, levels = c('Native',
                                    'Invasive'))
Fig3_1$earthworm <-
  ordered(Fig3_1$earthworm, levels = c('without',
                                       'with'))

p3_1 <- ggplot(Fig3_1, aes(x = earthworm, y = shoot_mass, color = origin)) +
  ylim(0, 8) +
  geom_errorbar(
    aes(ymin = shoot_mass - se, ymax = shoot_mass + se),
    width = 0.04,
    position = position_dodge(width = 0)
  ) +
  geom_line(
    # colour = "#F8E5C2",
    linetype = "dashed",
    size = 1,
    aes(group = origin),
    position = position_dodge(width = 0)
  ) +
  geom_point(size = 5, position = position_dodge(width = 0)) +
  facet_grid(~function_group2)+ 
  labs(title = "", x = "", y = "Shoot biomass (g)") +
  scale_color_manual(values = c("royalblue2","orangered2"))
#remove grid lines
p3_1 <-
  p3_1 + theme(
    panel.background = element_rect(fill = "transparent", colour = "transparent"),
    # linetype = c("dashed","dotted")),
    panel.grid.minor = element_blank(),
    panel.grid.major = element_blank(),
    plot.background = element_rect(fill = "transparent", colour = 'white'),
    plot.margin = margin(
      t = 1,
      r = 2,
      b = 1,
      l = 1,
      unit = "cm"
    ),
    # plot.title = element_text(hjust = -0.45, vjust=2.12),
    panel.spacing.x = unit(0.2, "cm"),
    strip.background.x = element_rect(fill = "transparent"),
    strip.background.y = element_rect(fill = "transparent"),
    strip.text = element_text(size = 14),
    strip.placement = "outside",
    # strip.text = element_textbox_highlight(
    # size = 12, face = "bold",fill="transparent")
    panel.border = element_rect(
      fill = "NA",
      colour = "black",
      size = 1
    )
    # plot.caption=element_text(family = "sans",
    #  color="black", size=24,hjust=1, hjust=1,angle=360)
  )


p3_1 <-
  p3_1 + theme(
    legend.background = element_rect(fill = "transparent"),
    legend.title = element_blank(),
    legend.key = element_rect(fill = "transparent", colour = "transparent"),
    legend.key.size = unit(0.8, "cm"),
    legend.text = element_text(size = 8, face = "italic"),
    legend.position = "right",
    legend.margin = margin(0, 0, 0, 25),
    
    axis.title.x = element_text(
      margin = margin(t = 0.5, unit = "cm"),
      size = 20,
      family = "sans",
      colour = "black"
    ),
    axis.title.y = element_text(
      angle = 90,
      margin = margin(r = .5, unit = "cm"),
      size = 20,
      family = "sans",
      colour = "black"
    ),
    axis.text.x  = element_text(
      size = 12,
      colour = "black",
      vjust = .5,
      hjust = 1
    ),
    axis.text.y  = element_text(
      size = 12,
      colour = "black",
      margin = margin(r = .2, unit = "cm")
    ),
    axis.line = element_line(
      colour = "black",
      size = .3,
      lineend = "square"
    ),
    axis.ticks = element_line(
      colour = "black",
      lineend = "square",
      size = .5
    ),
    axis.ticks.length.x = unit(-.2, "cm"),
    axis.ticks.length.y = unit(-.2, "cm"),
    plot.background = element_rect(fill = "white"),
  )

p3_1


###Shoot biomass = HM*Origin*earthworm

Fig3_2 <- summarySE(d_Target_A,
                    measurevar = "shoot_mass",
                    groupvars = c("zuhe_oe",
                                  "HM"))


Fig3_2$HM <-
  ordered(Fig3_2$HM, levels = c('without',
                                'with'))

p3_2 <- ggplot(Fig3_2, aes(x = HM, y = shoot_mass, color = zuhe_oe)) +
  ylim(0, 8.5) +
  geom_errorbar(
    aes(ymin = shoot_mass - se, ymax = shoot_mass + se),
    width = 0.04,
    position = position_dodge(width = 0)
  ) +
  geom_line(
    # colour = "#F8E5C2",
    linetype = "dashed",
    size = 1,
    aes(group = zuhe_oe),
    position = position_dodge(width = 0)
  ) +
  geom_point(size = 5, position = position_dodge(width = 0)) +
  #facet_grid(~zuhe_oe)+ 
  labs(title = "", x = "", y = "Shoot biomass (g)") +
  scale_color_manual(values = c(N_with="#96B6D8",I_with="#E79397",
                                N_without="#62B197",I_without="#E18E60"))
#remove grid lines
p3_2 <-
  p3_2 + theme(
    panel.background = element_rect(fill = "transparent", colour = "transparent"),
    # linetype = c("dashed","dotted")),
    panel.grid.minor = element_blank(),
    panel.grid.major = element_blank(),
    plot.background = element_rect(fill = "transparent", colour = 'white'),
    plot.margin = margin(
      t = 1,
      r = 2,
      b = 1,
      l = 1,
      unit = "cm"
    ),
    # plot.title = element_text(hjust = -0.45, vjust=2.12),
    panel.spacing.x = unit(0.2, "cm"),
    strip.background.x = element_rect(fill = "transparent"),
    strip.background.y = element_rect(fill = "transparent"),
    strip.text = element_text(size = 14),
    strip.placement = "outside",
    # strip.text = element_textbox_highlight(
    # size = 12, face = "bold",fill="transparent")
    panel.border = element_rect(
      fill = "NA",
      colour = "black",
      size = 1
    )
    # plot.caption=element_text(family = "sans",
    #  color="black", size=24,hjust=1, hjust=1,angle=360)
  )


p3_2 <-
  p3_2 + theme(
    legend.background = element_rect(fill = "transparent"),
    legend.title = element_blank(),
    legend.key = element_rect(fill = "transparent", colour = "transparent"),
    legend.key.size = unit(0.8, "cm"),
    legend.text = element_text(size = 8, face = "italic"),
    legend.position = "right",
    legend.margin = margin(0, 0, 0, 25),
    
    axis.title.x = element_text(
      margin = margin(t = 0.5, unit = "cm"),
      size = 20,
      family = "sans",
      colour = "black"
    ),
    axis.title.y = element_text(
      angle = 90,
      margin = margin(r = .5, unit = "cm"),
      size = 20,
      family = "sans",
      colour = "black"
    ),
    axis.text.x  = element_text(
      size = 12,
      colour = "black",
      vjust = .5,
      hjust = 1
    ),
    axis.text.y  = element_text(
      size = 12,
      colour = "black",
      margin = margin(r = .2, unit = "cm")
    ),
    axis.line = element_line(
      colour = "black",
      size = .3,
      lineend = "square"
    ),
    axis.ticks = element_line(
      colour = "black",
      lineend = "square",
      size = .5
    ),
    axis.ticks.length.x = unit(-.2, "cm"),
    axis.ticks.length.y = unit(-.2, "cm"),
    plot.background = element_rect(fill = "white"),
  )

p3_2


###Shoot biomass = HM*Origin*F2*earthworm

d_Target_A2 <- d_Target_A[d_Target_A$function_group != 'Legume', ]

Fig3_3 <- summarySE(d_Target_A2,
                    measurevar = "shoot_mass",
                    groupvars = c("zuhe_oe",
                                  "HM",
                                  "function_group"))


Fig3_3$HM <-
  ordered(Fig3_3$HM, levels = c('without',
                                'with'))
Fig3_3$function_group <-
  ordered(Fig3_3$function_group, levels = c('Grass',
                                            'Forb'))
p3_3 <- ggplot(Fig3_3, aes(x = HM, y = shoot_mass, color = zuhe_oe)) +
  ylim(0, 9.5) +
  geom_errorbar(
    aes(ymin = shoot_mass - se, ymax = shoot_mass + se),
    width = 0.04,
    position = position_dodge(width = 0)
  ) +
  geom_line(
    # colour = "#F8E5C2",
    linetype = "dashed",
    size = 1,
    aes(group = zuhe_oe),
    position = position_dodge(width = 0)
  ) +
  geom_point(size = 5, position = position_dodge(width = 0)) +
  facet_grid(~function_group)+ 
  labs(title = "", x = "", y = "Shoot biomass (g)") +
  scale_color_manual(values = c(N_with="#96B6D8",I_with="#E79397",
                                N_without="#62B197",I_without="#E18E60"))
#remove grid lines
p3_3 <-
  p3_3 + theme(
    panel.background = element_rect(fill = "transparent", colour = "transparent"),
    # linetype = c("dashed","dotted")),
    panel.grid.minor = element_blank(),
    panel.grid.major = element_blank(),
    plot.background = element_rect(fill = "transparent", colour = 'white'),
    plot.margin = margin(
      t = 1,
      r = 2,
      b = 1,
      l = 1,
      unit = "cm"
    ),
    # plot.title = element_text(hjust = -0.45, vjust=2.12),
    panel.spacing.x = unit(0.2, "cm"),
    strip.background.x = element_rect(fill = "transparent"),
    strip.background.y = element_rect(fill = "transparent"),
    strip.text = element_text(size = 14),
    strip.placement = "outside",
    # strip.text = element_textbox_highlight(
    # size = 12, face = "bold",fill="transparent")
    panel.border = element_rect(
      fill = "NA",
      colour = "black",
      size = 1
    )
    # plot.caption=element_text(family = "sans",
    #  color="black", size=24,hjust=1, hjust=1,angle=360)
  )


p3_3 <-
  p3_3 + theme(
    legend.background = element_rect(fill = "transparent"),
    legend.title = element_blank(),
    legend.key = element_rect(fill = "transparent", colour = "transparent"),
    legend.key.size = unit(0.8, "cm"),
    legend.text = element_text(size = 8, face = "italic"),
    legend.position = "right",
    legend.margin = margin(0, 0, 0, 25),
    
    axis.title.x = element_text(
      margin = margin(t = 0.5, unit = "cm"),
      size = 20,
      family = "sans",
      colour = "black"
    ),
    axis.title.y = element_text(
      angle = 90,
      margin = margin(r = .5, unit = "cm"),
      size = 20,
      family = "sans",
      colour = "black"
    ),
    axis.text.x  = element_text(
      size = 12,
      colour = "black",
      vjust = .5,
      hjust = 1
    ),
    axis.text.y  = element_text(
      size = 12,
      colour = "black",
      margin = margin(r = .2, unit = "cm")
    ),
    axis.line = element_line(
      colour = "black",
      size = .3,
      lineend = "square"
    ),
    axis.ticks = element_line(
      colour = "black",
      lineend = "square",
      size = .5
    ),
    axis.ticks.length.x = unit(-.2, "cm"),
    axis.ticks.length.y = unit(-.2, "cm"),
    plot.background = element_rect(fill = "white"),
  )

p3_3


###RMF = HM*Origin*F2*earthworm


Fig4_1 <- summarySE(d_Target_RMF,
                    measurevar = "RMF",
                    groupvars = c("zuhe_oe",
                                  "HM",
                                  "function_group2"))


Fig4_1$HM <-
  ordered(Fig4_1$HM, levels = c('without',
                                'with'))
Fig4_1$function_group2 <-
  ordered(Fig4_1$function_group2, levels = c('Legume',
                                             'Other'))
p4_1 <- ggplot(Fig4_1, aes(x = HM, y = RMF, color = zuhe_oe)) +
  ylim(0, 0.8) +
  geom_errorbar(
    aes(ymin = RMF - se, ymax = RMF + se),
    width = 0.04,
    position = position_dodge(width = 0)
  ) +
  geom_line(
    # colour = "#F8E5C2",
    linetype = "dashed",
    size = 1,
    aes(group = zuhe_oe),
    position = position_dodge(width = 0)
  ) +
  geom_point(size = 5, position = position_dodge(width = 0)) +
  facet_grid(~function_group2)+ 
  labs(title = "", x = "", y = "RMF") +
  scale_color_manual(values = c(N_with="#96B6D8",I_with="#E79397",
                                N_without="#62B197",I_without="#E18E60"))
#remove grid lines
p4_1 <-
  p4_1 + theme(
    panel.background = element_rect(fill = "transparent", colour = "transparent"),
    # linetype = c("dashed","dotted")),
    panel.grid.minor = element_blank(),
    panel.grid.major = element_blank(),
    plot.background = element_rect(fill = "transparent", colour = 'white'),
    plot.margin = margin(
      t = 1,
      r = 2,
      b = 1,
      l = 1,
      unit = "cm"
    ),
    # plot.title = element_text(hjust = -0.45, vjust=2.12),
    panel.spacing.x = unit(0.2, "cm"),
    strip.background.x = element_rect(fill = "transparent"),
    strip.background.y = element_rect(fill = "transparent"),
    strip.text = element_text(size = 14),
    strip.placement = "outside",
    # strip.text = element_textbox_highlight(
    # size = 12, face = "bold",fill="transparent")
    panel.border = element_rect(
      fill = "NA",
      colour = "black",
      size = 1
    )
    # plot.caption=element_text(family = "sans",
    #  color="black", size=24,hjust=1, hjust=1,angle=360)
  )


p4_1 <-
  p4_1 + theme(
    legend.background = element_rect(fill = "transparent"),
    legend.title = element_blank(),
    legend.key = element_rect(fill = "transparent", colour = "transparent"),
    legend.key.size = unit(0.8, "cm"),
    legend.text = element_text(size = 8, face = "italic"),
    legend.position = "right",
    legend.margin = margin(0, 0, 0, 25),
    
    axis.title.x = element_text(
      margin = margin(t = 0.5, unit = "cm"),
      size = 20,
      family = "sans",
      colour = "black"
    ),
    axis.title.y = element_text(
      angle = 90,
      margin = margin(r = .5, unit = "cm"),
      size = 20,
      family = "sans",
      colour = "black"
    ),
    axis.text.x  = element_text(
      size = 12,
      colour = "black",
      vjust = .5,
      hjust = 1
    ),
    axis.text.y  = element_text(
      size = 12,
      colour = "black",
      margin = margin(r = .2, unit = "cm")
    ),
    axis.line = element_line(
      colour = "black",
      size = .3,
      lineend = "square"
    ),
    axis.ticks = element_line(
      colour = "black",
      lineend = "square",
      size = .5
    ),
    axis.ticks.length.x = unit(-.2, "cm"),
    axis.ticks.length.y = unit(-.2, "cm"),
    plot.background = element_rect(fill = "white"),
  )

p4_1


###RMF = HM*Origin*F2*earthworm
d_Target_RMF2 <- d_Target_RMF[d_Target_RMF$function_group != 'Legume', ]

Fig4_2 <- summarySE(d_Target_RMF2,
                    measurevar = "RMF",
                    groupvars = c("origin",
                                  "HM",
                                  "function_group"))


Fig4_2$HM <-
  ordered(Fig4_2$HM, levels = c('without',
                                'with'))
Fig4_2$function_group <-
  ordered(Fig4_2$function_group, levels = c('Grass',
                                            'Forb'))
p4_2 <- ggplot(Fig4_2, aes(x = HM, y = RMF, color = origin)) +
  ylim(0, 0.6) +
  geom_errorbar(
    aes(ymin = RMF - se, ymax = RMF + se),
    width = 0.04,
    position = position_dodge(width = 0)
  ) +
  geom_line(
    # colour = "#F8E5C2",
    linetype = "dashed",
    size = 1,
    aes(group = origin),
    position = position_dodge(width = 0)
  ) +
  geom_point(size = 5, position = position_dodge(width = 0)) +
  facet_grid(~function_group)+ 
  labs(title = "", x = "", y = "RMF") +
  scale_color_manual(values = c(Native="royalblue2",Invasive="orangered2"))
#remove grid lines
p4_2 <-
  p4_2 + theme(
    panel.background = element_rect(fill = "transparent", colour = "transparent"),
    # linetype = c("dashed","dotted")),
    panel.grid.minor = element_blank(),
    panel.grid.major = element_blank(),
    plot.background = element_rect(fill = "transparent", colour = 'white'),
    plot.margin = margin(
      t = 1,
      r = 2,
      b = 1,
      l = 1,
      unit = "cm"
    ),
    # plot.title = element_text(hjust = -0.45, vjust=2.12),
    panel.spacing.x = unit(0.2, "cm"),
    strip.background.x = element_rect(fill = "transparent"),
    strip.background.y = element_rect(fill = "transparent"),
    strip.text = element_text(size = 14),
    strip.placement = "outside",
    # strip.text = element_textbox_highlight(
    # size = 12, face = "bold",fill="transparent")
    panel.border = element_rect(
      fill = "NA",
      colour = "black",
      size = 1
    )
    # plot.caption=element_text(family = "sans",
    #  color="black", size=24,hjust=1, hjust=1,angle=360)
  )


p4_2 <-
  p4_2 + theme(
    legend.background = element_rect(fill = "transparent"),
    legend.title = element_blank(),
    legend.key = element_rect(fill = "transparent", colour = "transparent"),
    legend.key.size = unit(0.8, "cm"),
    legend.text = element_text(size = 8, face = "italic"),
    legend.position = "right",
    legend.margin = margin(0, 0, 0, 25),
    
    axis.title.x = element_text(
      margin = margin(t = 0.5, unit = "cm"),
      size = 20,
      family = "sans",
      colour = "black"
    ),
    axis.title.y = element_text(
      angle = 90,
      margin = margin(r = .5, unit = "cm"),
      size = 20,
      family = "sans",
      colour = "black"
    ),
    axis.text.x  = element_text(
      size = 12,
      colour = "black",
      vjust = .5,
      hjust = 1
    ),
    axis.text.y  = element_text(
      size = 12,
      colour = "black",
      margin = margin(r = .2, unit = "cm")
    ),
    axis.line = element_line(
      colour = "black",
      size = .3,
      lineend = "square"
    ),
    axis.ticks = element_line(
      colour = "black",
      lineend = "square",
      size = .5
    ),
    axis.ticks.length.x = unit(-.2, "cm"),
    axis.ticks.length.y = unit(-.2, "cm"),
    plot.background = element_rect(fill = "white"),
  )

p4_2


### RMF origin*HM*earthworm
Fig4_3 <- summarySE(d_Target_RMF,
                    measurevar = "RMF",
                    groupvars = c("HM",
                                  "zuhe_oe"))


Fig4_3$HM <-
  ordered(Fig4_3$HM, levels = c('without',
                                'with'))
p4_3 <- ggplot(Fig4_3, aes(x = HM, y = RMF, color = zuhe_oe)) +
  ylim(0, 0.55) +
  geom_errorbar(
    aes(ymin = RMF - se, ymax = RMF + se),
    width = 0.04,
    position = position_dodge(width = 0)
  ) +
  geom_line(
    # colour = "#F8E5C2",
    linetype = "dashed",
    size = 1,
    aes(group = zuhe_oe),
    position = position_dodge(width = 0)
  ) +
  geom_point(size = 5, position = position_dodge(width = 0)) +
  #facet_grid(~origin)+ 
  labs(title = "", x = "", y = "RMF") +
  scale_color_manual(values = c(N_with="#96B6D8",I_with="#E79397",
                                N_without="#62B197",I_without="#E18E60"))
#remove grid lines
p4_3 <-
  p4_3 + theme(
    panel.background = element_rect(fill = "transparent", colour = "transparent"),
    # linetype = c("dashed","dotted")),
    panel.grid.minor = element_blank(),
    panel.grid.major = element_blank(),
    plot.background = element_rect(fill = "transparent", colour = 'white'),
    plot.margin = margin(
      t = 1,
      r = 2,
      b = 1,
      l = 1,
      unit = "cm"
    ),
    # plot.title = element_text(hjust = -0.45, vjust=2.12),
    panel.spacing.x = unit(0.2, "cm"),
    strip.background.x = element_rect(fill = "transparent"),
    strip.background.y = element_rect(fill = "transparent"),
    strip.text = element_text(size = 14),
    strip.placement = "outside",
    # strip.text = element_textbox_highlight(
    # size = 12, face = "bold",fill="transparent")
    panel.border = element_rect(
      fill = "NA",
      colour = "black",
      size = 1
    )
    # plot.caption=element_text(family = "sans",
    #  color="black", size=24,hjust=1, hjust=1,angle=360)
  )


p4_3 <-
  p4_3 + theme(
    legend.background = element_rect(fill = "transparent"),
    legend.title = element_blank(),
    legend.key = element_rect(fill = "transparent", colour = "transparent"),
    legend.key.size = unit(0.8, "cm"),
    legend.text = element_text(size = 8, face = "italic"),
    legend.position = "right",
    legend.margin = margin(0, 0, 0, 25),
    
    axis.title.x = element_text(
      margin = margin(t = 0.5, unit = "cm"),
      size = 20,
      family = "sans",
      colour = "black"
    ),
    axis.title.y = element_text(
      angle = 90,
      margin = margin(r = .5, unit = "cm"),
      size = 20,
      family = "sans",
      colour = "black"
    ),
    axis.text.x  = element_text(
      size = 12,
      colour = "black",
      vjust = .5,
      hjust = 1
    ),
    axis.text.y  = element_text(
      size = 12,
      colour = "black",
      margin = margin(r = .2, unit = "cm")
    ),
    axis.line = element_line(
      colour = "black",
      size = .3,
      lineend = "square"
    ),
    axis.ticks = element_line(
      colour = "black",
      lineend = "square",
      size = .5
    ),
    axis.ticks.length.x = unit(-.2, "cm"),
    axis.ticks.length.y = unit(-.2, "cm"),
    plot.background = element_rect(fill = "white"),
  )

p4_3


###RS = HM*Origin*F2*earthworm


Fig5_1 <- summarySE(d_Target_RS,
                    measurevar = "RS",
                    groupvars = c("zuhe_oe",
                                  "HM",
                                  "function_group2"))


Fig5_1$HM <-
  ordered(Fig5_1$HM, levels = c('without',
                                'with'))
Fig5_1$function_group2 <-
  ordered(Fig5_1$function_group2, levels = c('Legume',
                                             'Other'))
p5_1 <- ggplot(Fig5_1, aes(x = HM, y = RS, color = zuhe_oe)) +
  ylim(0, 2.3) +
  geom_errorbar(
    aes(ymin = RS - se, ymax = RS + se),
    width = 0.04,
    position = position_dodge(width = 0)
  ) +
  geom_line(
    # colour = "#F8E5C2",
    linetype = "dashed",
    size = 1,
    aes(group = zuhe_oe),
    position = position_dodge(width = 0)
  ) +
  geom_point(size = 5, position = position_dodge(width = 0)) +
  facet_grid(~function_group2)+ 
  labs(title = "", x = "", y = "RS") +
  scale_color_manual(values = c(N_with="#96B6D8",I_with="#E79397",
                                N_without="#62B197",I_without="#E18E60"))
#remove grid lines
p5_1 <-
  p5_1 + theme(
    panel.background = element_rect(fill = "transparent", colour = "transparent"),
    # linetype = c("dashed","dotted")),
    panel.grid.minor = element_blank(),
    panel.grid.major = element_blank(),
    plot.background = element_rect(fill = "transparent", colour = 'white'),
    plot.margin = margin(
      t = 1,
      r = 2,
      b = 1,
      l = 1,
      unit = "cm"
    ),
    # plot.title = element_text(hjust = -0.45, vjust=2.12),
    panel.spacing.x = unit(0.2, "cm"),
    strip.background.x = element_rect(fill = "transparent"),
    strip.background.y = element_rect(fill = "transparent"),
    strip.text = element_text(size = 14),
    strip.placement = "outside",
    # strip.text = element_textbox_highlight(
    # size = 12, face = "bold",fill="transparent")
    panel.border = element_rect(
      fill = "NA",
      colour = "black",
      size = 1
    )
    # plot.caption=element_text(family = "sans",
    #  color="black", size=24,hjust=1, hjust=1,angle=360)
  )


p5_1 <-
  p5_1 + theme(
    legend.background = element_rect(fill = "transparent"),
    legend.title = element_blank(),
    legend.key = element_rect(fill = "transparent", colour = "transparent"),
    legend.key.size = unit(0.8, "cm"),
    legend.text = element_text(size = 8, face = "italic"),
    legend.position = "right",
    legend.margin = margin(0, 0, 0, 25),
    
    axis.title.x = element_text(
      margin = margin(t = 0.5, unit = "cm"),
      size = 20,
      family = "sans",
      colour = "black"
    ),
    axis.title.y = element_text(
      angle = 90,
      margin = margin(r = .5, unit = "cm"),
      size = 20,
      family = "sans",
      colour = "black"
    ),
    axis.text.x  = element_text(
      size = 12,
      colour = "black",
      vjust = .5,
      hjust = 1
    ),
    axis.text.y  = element_text(
      size = 12,
      colour = "black",
      margin = margin(r = .2, unit = "cm")
    ),
    axis.line = element_line(
      colour = "black",
      size = .3,
      lineend = "square"
    ),
    axis.ticks = element_line(
      colour = "black",
      lineend = "square",
      size = .5
    ),
    axis.ticks.length.x = unit(-.2, "cm"),
    axis.ticks.length.y = unit(-.2, "cm"),
    plot.background = element_rect(fill = "white"),
  )

p5_1


###Biomass=origin*earthworm*HM
Fig5_2 <- summarySE(d_Target_RS,
                    measurevar = "RS",
                    groupvars = c("HM",
                                  "zuhe_oe"))


Fig5_2$HM <-
  ordered(Fig5_2$HM, levels = c('without',
                                'with'))
p5_2 <- ggplot(Fig5_2, aes(x = HM, y = RS, color = zuhe_oe)) +
  ylim(0, 1.2) +
  geom_errorbar(
    aes(ymin = RS - se, ymax = RS + se),
    width = 0.04,
    position = position_dodge(width = 0)
  ) +
  geom_line(
    # colour = "#F8E5C2",
    linetype = "dashed",
    size = 1,
    aes(group = zuhe_oe),
    position = position_dodge(width = 0)
  ) +
  geom_point(size = 5, position = position_dodge(width = 0)) +
  #facet_grid(~origin)+ 
  labs(title = "", x = "", y = "RS") +
  scale_color_manual(values = c(N_with="#96B6D8",I_with="#E79397",
                                N_without="#62B197",I_without="#E18E60"))
#remove grid lines
p5_2 <-
  p5_2 + theme(
    panel.background = element_rect(fill = "transparent", colour = "transparent"),
    # linetype = c("dashed","dotted")),
    panel.grid.minor = element_blank(),
    panel.grid.major = element_blank(),
    plot.background = element_rect(fill = "transparent", colour = 'white'),
    plot.margin = margin(
      t = 1,
      r = 2,
      b = 1,
      l = 1,
      unit = "cm"
    ),
    # plot.title = element_text(hjust = -0.45, vjust=2.12),
    panel.spacing.x = unit(0.2, "cm"),
    strip.background.x = element_rect(fill = "transparent"),
    strip.background.y = element_rect(fill = "transparent"),
    strip.text = element_text(size = 14),
    strip.placement = "outside",
    # strip.text = element_textbox_highlight(
    # size = 12, face = "bold",fill="transparent")
    panel.border = element_rect(
      fill = "NA",
      colour = "black",
      size = 1
    )
    # plot.caption=element_text(family = "sans",
    #  color="black", size=24,hjust=1, hjust=1,angle=360)
  )


p5_2 <-
  p5_2 + theme(
    legend.background = element_rect(fill = "transparent"),
    legend.title = element_blank(),
    legend.key = element_rect(fill = "transparent", colour = "transparent"),
    legend.key.size = unit(0.8, "cm"),
    legend.text = element_text(size = 8, face = "italic"),
    legend.position = "right",
    legend.margin = margin(0, 0, 0, 25),
    
    axis.title.x = element_text(
      margin = margin(t = 0.5, unit = "cm"),
      size = 20,
      family = "sans",
      colour = "black"
    ),
    axis.title.y = element_text(
      angle = 90,
      margin = margin(r = .5, unit = "cm"),
      size = 20,
      family = "sans",
      colour = "black"
    ),
    axis.text.x  = element_text(
      size = 12,
      colour = "black",
      vjust = .5,
      hjust = 1
    ),
    axis.text.y  = element_text(
      size = 12,
      colour = "black",
      margin = margin(r = .2, unit = "cm")
    ),
    axis.line = element_line(
      colour = "black",
      size = .3,
      lineend = "square"
    ),
    axis.ticks = element_line(
      colour = "black",
      lineend = "square",
      size = .5
    ),
    axis.ticks.length.x = unit(-.2, "cm"),
    axis.ticks.length.y = unit(-.2, "cm"),
    plot.background = element_rect(fill = "white"),
  )

p5_2


###RS = HM*Origin*F2*earthworm
d_Target_RS2 <- d_Target_RS[d_Target_RS$function_group != 'Legume', ]

Fig5_3 <- summarySE(d_Target_RS2,
                    measurevar = "RS",
                    groupvars = c("origin",
                                  "HM",
                                  "function_group"))

Fig5_3$origin <-
  ordered(Fig5_3$origin, levels = c('Native',
                                    'Invasive'))
Fig5_3$HM <-
  ordered(Fig5_3$HM, levels = c('without',
                                'with'))
Fig5_3$function_group <-
  ordered(Fig5_3$function_group, levels = c('Grass',
                                            'Forb'))
p5_3 <- ggplot(Fig5_3, aes(x = HM, y = RS, color = origin)) +
  ylim(0, 1) +
  geom_errorbar(
    aes(ymin = RS - se, ymax = RS + se),
    width = 0.04,
    position = position_dodge(width = 0)
  ) +
  geom_line(
    # colour = "#F8E5C2",
    linetype = "dashed",
    size = 1,
    aes(group = origin),
    position = position_dodge(width = 0)
  ) +
  geom_point(size = 5, position = position_dodge(width = 0)) +
  facet_grid(~function_group)+ 
  labs(title = "", x = "", y = "RS") +
  scale_color_manual(values = c("royalblue2","orangered2"))
#remove grid lines
p5_3 <-
  p5_3 + theme(
    panel.background = element_rect(fill = "transparent", colour = "transparent"),
    # linetype = c("dashed","dotted")),
    panel.grid.minor = element_blank(),
    panel.grid.major = element_blank(),
    plot.background = element_rect(fill = "transparent", colour = 'white'),
    plot.margin = margin(
      t = 1,
      r = 2,
      b = 1,
      l = 1,
      unit = "cm"
    ),
    # plot.title = element_text(hjust = -0.45, vjust=2.12),
    panel.spacing.x = unit(0.2, "cm"),
    strip.background.x = element_rect(fill = "transparent"),
    strip.background.y = element_rect(fill = "transparent"),
    strip.text = element_text(size = 14),
    strip.placement = "outside",
    # strip.text = element_textbox_highlight(
    # size = 12, face = "bold",fill="transparent")
    panel.border = element_rect(
      fill = "NA",
      colour = "black",
      size = 1
    )
    # plot.caption=element_text(family = "sans",
    #  color="black", size=24,hjust=1, hjust=1,angle=360)
  )


p5_3 <-
  p5_3 + theme(
    legend.background = element_rect(fill = "transparent"),
    legend.title = element_blank(),
    legend.key = element_rect(fill = "transparent", colour = "transparent"),
    legend.key.size = unit(0.8, "cm"),
    legend.text = element_text(size = 8, face = "italic"),
    legend.position = "right",
    legend.margin = margin(0, 0, 0, 25),
    
    axis.title.x = element_text(
      margin = margin(t = 0.5, unit = "cm"),
      size = 20,
      family = "sans",
      colour = "black"
    ),
    axis.title.y = element_text(
      angle = 90,
      margin = margin(r = .5, unit = "cm"),
      size = 20,
      family = "sans",
      colour = "black"
    ),
    axis.text.x  = element_text(
      size = 12,
      colour = "black",
      vjust = .5,
      hjust = 1
    ),
    axis.text.y  = element_text(
      size = 12,
      colour = "black",
      margin = margin(r = .2, unit = "cm")
    ),
    axis.line = element_line(
      colour = "black",
      size = .3,
      lineend = "square"
    ),
    axis.ticks = element_line(
      colour = "black",
      lineend = "square",
      size = .5
    ),
    axis.ticks.length.x = unit(-.2, "cm"),
    axis.ticks.length.y = unit(-.2, "cm"),
    plot.background = element_rect(fill = "white"),
  )

p5_3


###Biomass=origin*F1
Fig6_1 <- summarySE(d_Target_EAR,
                    measurevar = "EAR",
                    groupvars = c("HM",
                                  "function_group2"))


Fig6_1$HM <- ordered(Fig6_1$HM, levels = c('without',
                                           'with'))

Fig6_1$function_group2 <-
  ordered(Fig6_1$function_group2, levels = c('Legume',
                                             'Other'))
p6_1 <- ggplot(Fig6_1, aes(x = function_group2, y = EAR, color = HM)) +
  ylim(0.12, 0.3) +
  geom_errorbar(
    aes(ymin = EAR - se, ymax = EAR + se),
    width = 0.04,
    position = position_dodge(width = 0)
  ) +
  # geom_line(
  #   colour = "#F8E5C2",
  #   linetype = "dashed",
  #   size = 1,
  #   aes(group = origin),
  #   position = position_dodge(width = 0)
  # ) +
  geom_point(size = 5, position = position_dodge(width = 0)) +
  #facet_grid(~origin)+ 
  labs(title = "", x = "", y = "Lost biomass of earthworm (g)") +
  scale_color_manual(values = c("lightseagreen","lightsalmon2"))
#remove grid lines
p6_1 <-
  p6_1 + theme(
    panel.background = element_rect(fill = "transparent", colour = "transparent"),
    # linetype = c("dashed","dotted")),
    panel.grid.minor = element_blank(),
    panel.grid.major = element_blank(),
    plot.background = element_rect(fill = "transparent", colour = 'white'),
    plot.margin = margin(
      t = 1,
      r = 2,
      b = 1,
      l = 1,
      unit = "cm"
    ),
    # plot.title = element_text(hjust = -0.45, vjust=2.12),
    panel.spacing.x = unit(0.2, "cm"),
    strip.background.x = element_rect(fill = "transparent"),
    strip.background.y = element_rect(fill = "transparent"),
    strip.text = element_text(size = 14),
    strip.placement = "outside",
    # strip.text = element_textbox_highlight(
    # size = 12, face = "bold",fill="transparent")
    panel.border = element_rect(
      fill = "NA",
      colour = "black",
      size = 1
    )
    # plot.caption=element_text(family = "sans",
    #  color="black", size=24,hjust=1, hjust=1,angle=360)
  )


p6_1 <-
  p6_1 + theme(
    legend.background = element_rect(fill = "transparent"),
    legend.title = element_blank(),
    legend.key = element_rect(fill = "transparent", colour = "transparent"),
    legend.key.size = unit(0.8, "cm"),
    legend.text = element_text(size = 8, face = "italic"),
    legend.position = "right",
    legend.margin = margin(0, 0, 0, 25),
    
    axis.title.x = element_text(
      margin = margin(t = 0.5, unit = "cm"),
      size = 20,
      family = "sans",
      colour = "black"
    ),
    axis.title.y = element_text(
      angle = 90,
      margin = margin(r = .5, unit = "cm"),
      size = 20,
      family = "sans",
      colour = "black"
    ),
    axis.text.x  = element_text(
      size = 12,
      colour = "black",
      vjust = .5,
      hjust = 1
    ),
    axis.text.y  = element_text(
      size = 12,
      colour = "black",
      margin = margin(r = .2, unit = "cm")
    ),
    axis.line = element_line(
      colour = "black",
      size = .3,
      lineend = "square"
    ),
    axis.ticks = element_line(
      colour = "black",
      lineend = "square",
      size = .5
    ),
    axis.ticks.length.x = unit(-.2, "cm"),
    axis.ticks.length.y = unit(-.2, "cm"),
    plot.background = element_rect(fill = "white"),
  )

p6_1


###Biomass=origin*F1
Fig6_2 <- summarySE(d_Target_EAR,
                    measurevar = "EAR",
                    groupvars = c("origin",
                                  "HM"))


Fig6_2$origin <- ordered(Fig6_2$origin, levels = c('native',
                                                   'invasive'))

Fig6_2$HM <-
  ordered(Fig6_2$HM, levels = c('without',
                                'with'))
p6_2 <- ggplot(Fig6_2, aes(x = HM, y = EAR, color = origin)) +
  ylim(0.15, 0.27) +
  geom_errorbar(
    aes(ymin = EAR - se, ymax = EAR + se),
    width = 0.04,
    position = position_dodge(width = 0)
  ) +
  geom_line(
    #colour = "#F8E5C2",
    linetype = "dashed",
    size = 1,
    aes(group = origin),
    position = position_dodge(width = 0)
  ) +
  geom_point(size = 5, position = position_dodge(width = 0)) +
  #facet_grid(~origin)+ 
  labs(title = "", x = "", y = "Lost biomass of earthworm (g)") +
  scale_color_manual(values = c("royalblue2","orangered2"))
#remove grid lines
p6_2 <-
  p6_2 + theme(
    panel.background = element_rect(fill = "transparent", colour = "transparent"),
    # linetype = c("dashed","dotted")),
    panel.grid.minor = element_blank(),
    panel.grid.major = element_blank(),
    plot.background = element_rect(fill = "transparent", colour = 'white'),
    plot.margin = margin(
      t = 1,
      r = 2,
      b = 1,
      l = 1,
      unit = "cm"
    ),
    # plot.title = element_text(hjust = -0.45, vjust=2.12),
    panel.spacing.x = unit(0.2, "cm"),
    strip.background.x = element_rect(fill = "transparent"),
    strip.background.y = element_rect(fill = "transparent"),
    strip.text = element_text(size = 14),
    strip.placement = "outside",
    # strip.text = element_textbox_highlight(
    # size = 12, face = "bold",fill="transparent")
    panel.border = element_rect(
      fill = "NA",
      colour = "black",
      size = 1
    )
    # plot.caption=element_text(family = "sans",
    #  color="black", size=24,hjust=1, hjust=1,angle=360)
  )


p6_2 <-
  p6_2 + theme(
    legend.background = element_rect(fill = "transparent"),
    legend.title = element_blank(),
    legend.key = element_rect(fill = "transparent", colour = "transparent"),
    legend.key.size = unit(0.8, "cm"),
    legend.text = element_text(size = 8, face = "italic"),
    legend.position = "right",
    legend.margin = margin(0, 0, 0, 25),
    
    axis.title.x = element_text(
      margin = margin(t = 0.5, unit = "cm"),
      size = 20,
      family = "sans",
      colour = "black"
    ),
    axis.title.y = element_text(
      angle = 90,
      margin = margin(r = .5, unit = "cm"),
      size = 20,
      family = "sans",
      colour = "black"
    ),
    axis.text.x  = element_text(
      size = 12,
      colour = "black",
      vjust = .5,
      hjust = 1
    ),
    axis.text.y  = element_text(
      size = 12,
      colour = "black",
      margin = margin(r = .2, unit = "cm")
    ),
    axis.line = element_line(
      colour = "black",
      size = .3,
      lineend = "square"
    ),
    axis.ticks = element_line(
      colour = "black",
      lineend = "square",
      size = .5
    ),
    axis.ticks.length.x = unit(-.2, "cm"),
    axis.ticks.length.y = unit(-.2, "cm"),
    plot.background = element_rect(fill = "white"),
  )

p6_2


###Biomass=origin*F1
Fig7_1 <- summarySE(d_Target_A,
                    measurevar = "shoot_mass",
                    groupvars = c("zuhe_oe",
                                  "function_group2",
                                  "HM"))

Fig7_1$HM <-
  ordered(Fig7_1$HM, levels = c('without',
                                'with'))
Fig7_1$function_group2 <-
  ordered(Fig7_1$function_group2, levels = c('Legume',
                                             'Other'))
p7_1 <- ggplot(Fig7_1, aes(x = HM, y = shoot_mass, color = zuhe_oe)) +
  ylim(0, 8.5) +
  geom_errorbar(
    aes(ymin = shoot_mass - se, ymax = shoot_mass + se),
    width = 0.04,
    position = position_dodge(width = 0)
  ) +
  geom_line(
    # colour = "#F8E5C2",
    linetype = "dashed",
    size = 1,
    aes(group = zuhe_oe),
    position = position_dodge(width = 0)
  ) +
  geom_point(size = 5, position = position_dodge(width = 0)) +
  facet_grid(~function_group2)+ 
  labs(title = "", x = "", y = "Aboveground biomass (g)") +
  scale_color_manual(values = c(N_with="#96B6D8",I_with="#E79397",
                                N_without="#62B197",I_without="#E18E60"))
#remove grid lines
p7_1 <-
  p7_1 + theme(
    panel.background = element_rect(fill = "transparent", colour = "transparent"),
    # linetype = c("dashed","dotted")),
    panel.grid.minor = element_blank(),
    panel.grid.major = element_blank(),
    plot.background = element_rect(fill = "transparent", colour = 'white'),
    plot.margin = margin(
      t = 1,
      r = 2,
      b = 1,
      l = 1,
      unit = "cm"
    ),
    # plot.title = element_text(hjust = -0.45, vjust=2.12),
    panel.spacing.x = unit(0.2, "cm"),
    strip.background.x = element_rect(fill = "transparent"),
    strip.background.y = element_rect(fill = "transparent"),
    strip.text = element_text(size = 14),
    strip.placement = "outside",
    # strip.text = element_textbox_highlight(
    # size = 12, face = "bold",fill="transparent")
    panel.border = element_rect(
      fill = "NA",
      colour = "black",
      size = 1
    )
    # plot.caption=element_text(family = "sans",
    #  color="black", size=24,hjust=1, hjust=1,angle=360)
  )


p7_1 <-
  p7_1 + theme(
    legend.background = element_rect(fill = "transparent"),
    legend.title = element_blank(),
    legend.key = element_rect(fill = "transparent", colour = "transparent"),
    legend.key.size = unit(0.8, "cm"),
    legend.text = element_text(size = 8, face = "italic"),
    legend.position = "right",
    legend.margin = margin(0, 0, 0, 25),
    
    axis.title.x = element_text(
      margin = margin(t = 0.5, unit = "cm"),
      size = 20,
      family = "sans",
      colour = "black"
    ),
    axis.title.y = element_text(
      angle = 90,
      margin = margin(r = .5, unit = "cm"),
      size = 20,
      family = "sans",
      colour = "black"
    ),
    axis.text.x  = element_text(
      size = 12,
      colour = "black",
      vjust = .5,
      hjust = 1
    ),
    axis.text.y  = element_text(
      size = 12,
      colour = "black",
      margin = margin(r = .2, unit = "cm")
    ),
    axis.line = element_line(
      colour = "black",
      size = .3,
      lineend = "square"
    ),
    axis.ticks = element_line(
      colour = "black",
      lineend = "square",
      size = .5
    ),
    axis.ticks.length.x = unit(-.2, "cm"),
    axis.ticks.length.y = unit(-.2, "cm"),
    plot.background = element_rect(fill = "white"),
  )

p7_1


# SEM
rm(list = ls())
pacman::p_unload(pacman::p_loaded(), character.only = TRUE)
library(piecewiseSEM)
library(tidyverse)
library(dplyr)
library(lme4)

setwd("F:/Rdata/earthworm/SEM")
dat <- read.csv("SEMzong.csv",stringsAsFactors = TRUE,header= T)

dat1 <- dat[dat$function_group2 == "Legume",]
dat1_N <- dat1[dat1$origin == "Native",]
dat1_I <- dat1[dat1$origin == "Invasive",]

dat2 <- dat[dat$function_group2 == "Other",]
dat2_N <- dat2[dat2$origin == "Native",]
dat2_I <- dat2[dat2$origin == "Invasive",]


model_gainian <- psem(
  lmer(RMF ~ HM*earthworm+root_mass+ (1|species_identity), dat1_N ),
  lmer(EAR ~ HM:earthworm+biomass +(1|species_identity),dat1_N ),
  lmer(biomass ~ HM*earthworm+RS+RMF+root_mass+ (1|species_identity), dat1_N ),
  lmer(RS ~ HM*earthworm+ root_mass+ (1|species_identity), dat1_N ),
  lmer(root_mass ~ HM*earthworm+ (1|species_identity), dat1_N ),
  data = dat1_N
)

summary(model_gainian, .progressBar = F)

plot(model_gainian)


# final_models
{
  # native_legume
  
  model_1 <- psem(
    lmer(RMF ~ HM:earthworm+root_mass+ (1|species_identity), dat1_N ),
    lmer(EAR ~ HM:earthworm+biomass +(1|species_identity),dat1_N ),
    lmer(biomass ~ RMF+root_mass+ (1|species_identity), dat1_N ),
    lmer(root_mass ~ HM:earthworm+HM+ (1|species_identity), dat1_N ),
    data = dat1_N
  )
  
  summary(model_1, .progressBar = F)
  
  plot(model_1)
  
  
  
  #  invasive_legume
  
  model_2 <- psem(
    lmer(EAR ~ HM:earthworm+biomass+(1|species_identity),dat1_I ),
    lmer(RMF ~ root_mass+HM+(1|species_identity),dat1_I ),
    lmer(biomass ~ HM:earthworm+ root_mass +HM+RMF+(1|species_identity), dat1_I ),
    lmer(root_mass ~ HM:earthworm+HM+ (1|species_identity), dat1_I ),
    data = dat1_I
  )
  #
  summary(model_2, .progressBar = F)
  #
  plot(model_2)
  
  
  
  
  # native_other
  model_3 <- psem(
    lmer(EAR ~ HM:earthworm+biomass +(1|species_identity),dat2_N ),
    lmer(RMF ~ root_mass +HM+(1|species_identity),dat2_N ),
    lmer(biomass ~ HM:earthworm+HM+root_mass+RMF+ (1|species_identity), dat2_N ),
    lmer(root_mass ~ HM+ (1|species_identity), dat2_N ),
    data = dat2_N
  )
  
  summary(model_3, .progressBar = F)
  
  plot(model_3)
  
  
  
  # invasive_other
  model_4 <- psem(
    lmer(EAR ~ HM:earthworm+biomass +(1|species_identity),dat2_I ),
    lmer(biomass ~ HM:earthworm+HM+root_mass+ (1|species_identity), dat2_I ),
    lmer(root_mass ~ HM:earthworm+HM+ (1|species_identity), dat2_I ),
    data = dat2_I
  )
  
  summary(model_4, .progressBar = F)
  
  plot(model_4)
}


# effect_size
## native_legume
{
  kk1 <- summary(model_1, .progressBar = F)
  kk2 <- kk1$coefficients[,-(3:6)]
  kk3 <- as.data.frame(kk2)
  kk4 <- kk3[!grepl("~~", kk3$Predictor), ]
  kk4
  
  
  
  
  
  result1 <- kk4 %>%
    dplyr::relocate(
      from   = Predictor,
      to     = Response,
      weight = Std.Estimate,
      p      = P.Value
    )
  
  result1  
  
  
  
  
  #=====================================================
  
  data <-result1 
  
  calculateDirectEffects <- function(data, factors) {
    
    direct_effects <- numeric(nrow(data))
    
    
    for (i in 1:nrow(data)) {
      
      if (paste(data$from[i], data$to[i], sep = "_") %in% factors) {
        direct_effects[i] <- data$weight[i]
      } else {
        direct_effects[i] <- 0
      }
    }
    
    
    non_zero_rows <- direct_effects != 0
    direct_effects <- direct_effects[non_zero_rows]
    from_to <- paste(data$from[non_zero_rows], "→", data$to[non_zero_rows])
    
    
    direct_effects_df <- data.frame(
      from_to = from_to,
      Direct_Effect = direct_effects
    )
    
    return(direct_effects_df)
  }
  
  
  
  
  
  
  generateDirectEffectFactors <- function(data) {
    
    unique_direct_combinations <- unique(paste(data$from, data$to, sep = "_"))
    
    
    from_factors <- unique(data$from)
    to_factors <- unique(data$to)
    
    
    direct_factors <- paste(rep(from_factors, each = length(to_factors)), rep(to_factors, length(from_factors)), sep = "_")
    
    return(direct_factors)
  }
  
  
  
  
  
  
  direct_factors <- generateDirectEffectFactors(data)
  
  
  direct_effects_result <- calculateDirectEffects(data, direct_factors)
  
  print(direct_effects_result)
  
  
  
  
  
  
  #==================================================================================
  
  data <- result1  
  
  
  unique_from <- unique(data$from)
  unique_to <- unique(data$to)
  paths <- expand.grid(from = unique_from, to = unique_to)
  paths <- split(paths, seq(nrow(paths)))
  paths <- lapply(paths, function(x) c(as.character(x$from), as.character(x$to), "biomass"))
  
  
  calculateIndirectEffects <- function(data, from_factor, through_factor, to_factor) {
    through_weight <- data$weight[data$from == from_factor & data$to == through_factor]
    to_weight <- data$weight[data$from == through_factor & data$to == to_factor]
    
    if (length(through_weight) == 0 | length(to_weight) == 0) {
      message(paste("Skipping invalid path:", from_factor, "→", through_factor, "→", to_factor))
      return(NULL)
    }
    
    indirect_effect <- through_weight * to_weight
    
    return(indirect_effect)
  }
  
  
  indirect_effects_df <- data.frame(from_to = character(), Indirect_Effect = numeric())
  
  
  for (path in paths) {
    from_factor <- path[1]
    through_factor <- path[2]
    to_factor <- path[3]
    
    indirect_effect <- calculateIndirectEffects(data, from_factor, through_factor, to_factor)
    if (!is.null(indirect_effect)) {
      from_to <- paste(from_factor, through_factor, to_factor, sep = " → ")
      indirect_effects_df <- rbind(indirect_effects_df, data.frame(from_to = from_to, Indirect_Effect = indirect_effect))
    }
  }
  
  
  print(indirect_effects_df)
  
  
  
  indirect_effects_df <- indirect_effects_df
  
  
  calculate_total_indirect_effect <- function(data) {
    
    total_indirect_effect <- data %>%
      mutate(
        start_pattern = sub(" → .*", "", from_to),
        end_pattern = sub(".* → ", "", from_to)
      ) %>%
      group_by(start_pattern, end_pattern) %>%
      summarise(total_indirect_effect = sum(Indirect_Effect), .groups = "drop") %>%
      ungroup() %>%
      arrange(start_pattern, end_pattern) %>%
      mutate(from_to = paste0(start_pattern, " → ", end_pattern)) %>%
      select(from_to, total_indirect_effect)
    
    return(total_indirect_effect)
  }
  
  
  result_total_indirect_effect <- calculate_total_indirect_effect(indirect_effects_df)
  print(result_total_indirect_effect)
  
  
  print(direct_effects_result)
  print(indirect_effects_df)
  print(result_total_indirect_effect)
  
  
  
  direct_effects_result <- direct_effects_result
  
  
  indirect_effects_df <- indirect_effects_df
  
  total_indirect_effect_df <- as.data.frame(result_total_indirect_effect)
  
  
  total_effects_df <- bind_rows(direct_effects_result, indirect_effects_df, total_indirect_effect_df)
  
  
  print(total_effects_df)
  
  
  data <- total_effects_df
  
  
  data_processed <- data %>%
    group_by(from_to) %>%
    summarise(Direct_Effect = sum(Direct_Effect, na.rm = TRUE),
              Indirect_Effect = sum(Indirect_Effect, na.rm = TRUE),
              total_indirect_effect = sum(total_indirect_effect, na.rm = TRUE))
  
  
  print(data_processed)
  
  
  
  data_processed2 <- data_processed %>%
    mutate(Total_Effect = Direct_Effect + total_indirect_effect)
  
  
  print(data_processed2)
  
  
  df_filtered1 <- data_processed2 %>%
    filter(grepl("biomass$", from_to))
  
  
  df_filtered1
  
  
  
  data_frame <- as.data.frame(df_filtered1)
  
  
  filtered_data1 <- data_frame %>%
    filter(Indirect_Effect == 0)
  
  
  print(filtered_data1)
  
  
  filtered_data2 <- filtered_data1[,-(3)]
  filtered_data2
  
  
  
  data_frame <- as.data.frame(filtered_data2)
  
  
  data_frame$from_to_clean <- sub(" .*", "", data_frame$from_to)
  
  
  kk4 <- print(data_frame[, c("from_to_clean", "Direct_Effect", "total_indirect_effect", "Total_Effect")])
  kk4 
  
  
  
  library(ggplot2)
  
  
  data_frame <- as.data.frame(kk4 )
  
  
  data_long <- pivot_longer(data_frame, 
                            cols = c(Direct_Effect, total_indirect_effect, Total_Effect),
                            names_to = "Effect_Type", 
                            values_to = "Effect_Value")
  
  
  
  
  
  
  
  data_long$Effect_Type <- factor(data_long$Effect_Type,
                                  levels = c("Direct_Effect", "total_indirect_effect", "Total_Effect"))
  
  
  p1_1 <- ggplot(data_long, aes(x=from_to_clean, y=Effect_Value, fill = Effect_Type)) +
    geom_bar(stat = "identity", color = "black", size = 0.8,
             position = position_dodge(width = 0.7), width = 1.5) +  # 调整柱子距离和宽度
    scale_y_continuous(limits = c(-1, 1)) + 
    
    scale_fill_manual(values = c("lightpink1", "lightsteelblue1", "honeydew2"),
                      breaks = c("Direct_Effect", "total_indirect_effect", "Total_Effect")) +
    theme_bw()+ 
    geom_hline(yintercept = 0, linetype = "solid", color = "black", size = 1) +  
    theme(panel.grid.major = element_blank(),  
          panel.grid.minor = element_blank(),  
          panel.background = element_blank(),  
          axis.text.x = element_text(angle = 45, hjust = 1), 
          axis.title.x = element_text(size = 14), 
          axis.title.y = element_text(size = 20),
          axis.text = element_text(size = 16),
          legend.text = element_text(size = 14),
          strip.text = element_text(size = 16, hjust = 0.5),
          panel.border = element_rect(linewidth = 1.3, color = "black"))
  p1_1
  
  
  
  
  
  
  
  kk1 <- summary(model_1, .progressBar = F)
  kk2 <- kk1$coefficients[,-(3:6)]
  kk3 <- as.data.frame(kk2)
  kk4 <- kk3[!grepl("~~", kk3$Predictor), ]
  kk4
  
  
  
  
  
  result1 <- kk4 %>%
    dplyr::relocate(
      from   = Predictor,
      to     = Response,
      weight = Std.Estimate,
      p      = P.Value
    )
  
  result1  
  
  
  
  
  #=====================================================
  
  data <-result1 
  
  calculateDirectEffects <- function(data, factors) {
    
    direct_effects <- numeric(nrow(data))
    
    
    for (i in 1:nrow(data)) {
      
      if (paste(data$from[i], data$to[i], sep = "_") %in% factors) {
        direct_effects[i] <- data$weight[i]
      } else {
        direct_effects[i] <- 0
      }
    }
    
    
    non_zero_rows <- direct_effects != 0
    direct_effects <- direct_effects[non_zero_rows]
    from_to <- paste(data$from[non_zero_rows], "→", data$to[non_zero_rows])
    
    
    direct_effects_df <- data.frame(
      from_to = from_to,
      Direct_Effect = direct_effects
    )
    
    return(direct_effects_df)
  }
  
  
  
  
  
  
  generateDirectEffectFactors <- function(data) {
    
    unique_direct_combinations <- unique(paste(data$from, data$to, sep = "_"))
    
    
    from_factors <- unique(data$from)
    to_factors <- unique(data$to)
    
    
    direct_factors <- paste(rep(from_factors, each = length(to_factors)), rep(to_factors, length(from_factors)), sep = "_")
    
    return(direct_factors)
  }
  
  
  
  
  
  
  direct_factors <- generateDirectEffectFactors(data)
  
  
  direct_effects_result <- calculateDirectEffects(data, direct_factors)
  
  print(direct_effects_result)
  
  
  
  
  
  
  #==================================================================================
  
  data <- result1  
  
  
  unique_from <- unique(data$from)
  unique_to <- unique(data$to)
  paths <- expand.grid(from = unique_from, to = unique_to)
  paths <- split(paths, seq(nrow(paths)))
  paths <- lapply(paths, function(x) c(as.character(x$from), as.character(x$to), "EAR"))
  
  
  calculateIndirectEffects <- function(data, from_factor, through_factor, to_factor) {
    through_weight <- data$weight[data$from == from_factor & data$to == through_factor]
    to_weight <- data$weight[data$from == through_factor & data$to == to_factor]
    
    if (length(through_weight) == 0 | length(to_weight) == 0) {
      message(paste("Skipping invalid path:", from_factor, "→", through_factor, "→", to_factor))
      return(NULL)
    }
    
    indirect_effect <- through_weight * to_weight
    
    return(indirect_effect)
  }
  
  
  indirect_effects_df <- data.frame(from_to = character(), Indirect_Effect = numeric())
  
  
  for (path in paths) {
    from_factor <- path[1]
    through_factor <- path[2]
    to_factor <- path[3]
    
    indirect_effect <- calculateIndirectEffects(data, from_factor, through_factor, to_factor)
    if (!is.null(indirect_effect)) {
      from_to <- paste(from_factor, through_factor, to_factor, sep = " → ")
      indirect_effects_df <- rbind(indirect_effects_df, data.frame(from_to = from_to, Indirect_Effect = indirect_effect))
    }
  }
  
  
  print(indirect_effects_df)
  
  
  
  indirect_effects_df <- indirect_effects_df
  
  
  calculate_total_indirect_effect <- function(data) {
    
    total_indirect_effect <- data %>%
      mutate(
        start_pattern = sub(" → .*", "", from_to),
        end_pattern = sub(".* → ", "", from_to)
      ) %>%
      group_by(start_pattern, end_pattern) %>%
      summarise(total_indirect_effect = sum(Indirect_Effect), .groups = "drop") %>%
      ungroup() %>%
      arrange(start_pattern, end_pattern) %>%
      mutate(from_to = paste0(start_pattern, " → ", end_pattern)) %>%
      select(from_to, total_indirect_effect)
    
    return(total_indirect_effect)
  }
  
  
  result_total_indirect_effect <- calculate_total_indirect_effect(indirect_effects_df)
  print(result_total_indirect_effect)
  
  
  print(direct_effects_result)
  print(indirect_effects_df)
  print(result_total_indirect_effect)
  
  
  
  direct_effects_result <- direct_effects_result
  
  
  indirect_effects_df <- indirect_effects_df
  
  total_indirect_effect_df <- as.data.frame(result_total_indirect_effect)
  
  
  total_effects_df <- bind_rows(direct_effects_result, indirect_effects_df, total_indirect_effect_df)
  
  
  print(total_effects_df)
  
  
  data <- total_effects_df
  
  
  data_processed <- data %>%
    group_by(from_to) %>%
    summarise(Direct_Effect = sum(Direct_Effect, na.rm = TRUE),
              Indirect_Effect = sum(Indirect_Effect, na.rm = TRUE),
              total_indirect_effect = sum(total_indirect_effect, na.rm = TRUE))
  
  
  print(data_processed)
  
  
  
  data_processed2 <- data_processed %>%
    mutate(Total_Effect = Direct_Effect + total_indirect_effect)
  
  
  print(data_processed2)
  
  
  df_filtered1 <- data_processed2 %>%
    filter(grepl("EAR$", from_to))
  
  
  df_filtered1
  
  
  
  data_frame <- as.data.frame(df_filtered1)
  
  
  filtered_data1 <- data_frame %>%
    filter(Indirect_Effect == 0)
  
  
  print(filtered_data1)
  
  
  filtered_data2 <- filtered_data1[,-(3)]
  filtered_data2
  
  
  
  data_frame <- as.data.frame(filtered_data2)
  
  
  data_frame$from_to_clean <- sub(" .*", "", data_frame$from_to)
  
  
  kk4 <- print(data_frame[, c("from_to_clean", "Direct_Effect", "total_indirect_effect", "Total_Effect")])
  kk4 
  
  
  
  library(ggplot2)
  
  
  data_frame <- as.data.frame(kk4 )
  
  
  data_long <- pivot_longer(data_frame, 
                            cols = c(Direct_Effect, total_indirect_effect, Total_Effect),
                            names_to = "Effect_Type", 
                            values_to = "Effect_Value")
  
  
  
  
  
  
  
  data_long$Effect_Type <- factor(data_long$Effect_Type,
                                  levels = c("Direct_Effect", "total_indirect_effect", "Total_Effect"))
  
  
  p1_2 <- ggplot(data_long, aes(x=from_to_clean, y=Effect_Value, fill = Effect_Type)) +
    geom_bar(aes(fill = Effect_Type), stat = "identity", color = "black", size = 0.8,
             position = position_dodge(width = 0.7), width = 1.5) +
    scale_y_continuous(limits = c(-1, 1)) + 
    
    scale_fill_manual(values = c("lightpink1", "lightsteelblue1", "honeydew2"),
                      breaks = c("Direct_Effect", "total_indirect_effect", "Total_Effect")) +
    theme_bw()+ 
    geom_hline(yintercept = 0, linetype = "solid", color = "black", size = 1) +  
    theme(panel.grid.major = element_blank(),  
          panel.grid.minor = element_blank(),  
          panel.background = element_blank(),  
          axis.text.x = element_text(angle = 45, hjust = 1), 
          axis.title.x = element_text(size = 14), 
          axis.title.y = element_text(size = 20),
          axis.text = element_text(size = 16),
          legend.text = element_text(size = 14),
          strip.text = element_text(size = 16, hjust = 0.5),
          panel.border = element_rect(linewidth = 1.3, color = "black"))
  p1_2
}

p1_1
p1_2


## invasive_legume
{
  kk1 <- summary(model_2, .progressBar = F)
  kk2 <- kk1$coefficients[,-(3:6)]
  kk3 <- as.data.frame(kk2)
  kk4 <- kk3[!grepl("~~", kk3$Predictor), ]
  kk4
  
  
  
  
  
  result1 <- kk4 %>%
    dplyr::relocate(
      from   = Predictor,
      to     = Response,
      weight = Std.Estimate,
      p      = P.Value
    )
  
  result1  
  
  
  
  
  #=====================================================
  
  data <-result1 
  
  calculateDirectEffects <- function(data, factors) {
    
    direct_effects <- numeric(nrow(data))
    
    
    for (i in 1:nrow(data)) {
      
      if (paste(data$from[i], data$to[i], sep = "_") %in% factors) {
        direct_effects[i] <- data$weight[i]
      } else {
        direct_effects[i] <- 0
      }
    }
    
    
    non_zero_rows <- direct_effects != 0
    direct_effects <- direct_effects[non_zero_rows]
    from_to <- paste(data$from[non_zero_rows], "→", data$to[non_zero_rows])
    
    
    direct_effects_df <- data.frame(
      from_to = from_to,
      Direct_Effect = direct_effects
    )
    
    return(direct_effects_df)
  }
  
  
  
  
  
  
  generateDirectEffectFactors <- function(data) {
    
    unique_direct_combinations <- unique(paste(data$from, data$to, sep = "_"))
    
    
    from_factors <- unique(data$from)
    to_factors <- unique(data$to)
    
    
    direct_factors <- paste(rep(from_factors, each = length(to_factors)), rep(to_factors, length(from_factors)), sep = "_")
    
    return(direct_factors)
  }
  
  
  
  
  
  
  direct_factors <- generateDirectEffectFactors(data)
  
  
  direct_effects_result <- calculateDirectEffects(data, direct_factors)
  
  print(direct_effects_result)
  
  
  
  
  
  
  #==================================================================================
  
  data <- result1  
  
  
  unique_from <- unique(data$from)
  unique_to <- unique(data$to)
  paths <- expand.grid(from = unique_from, to = unique_to)
  paths <- split(paths, seq(nrow(paths)))
  paths <- lapply(paths, function(x) c(as.character(x$from), as.character(x$to), "biomass"))
  
  
  calculateIndirectEffects <- function(data, from_factor, through_factor, to_factor) {
    through_weight <- data$weight[data$from == from_factor & data$to == through_factor]
    to_weight <- data$weight[data$from == through_factor & data$to == to_factor]
    
    if (length(through_weight) == 0 | length(to_weight) == 0) {
      message(paste("Skipping invalid path:", from_factor, "→", through_factor, "→", to_factor))
      return(NULL)
    }
    
    indirect_effect <- through_weight * to_weight
    
    return(indirect_effect)
  }
  
  
  indirect_effects_df <- data.frame(from_to = character(), Indirect_Effect = numeric())
  
  
  for (path in paths) {
    from_factor <- path[1]
    through_factor <- path[2]
    to_factor <- path[3]
    
    indirect_effect <- calculateIndirectEffects(data, from_factor, through_factor, to_factor)
    if (!is.null(indirect_effect)) {
      from_to <- paste(from_factor, through_factor, to_factor, sep = " → ")
      indirect_effects_df <- rbind(indirect_effects_df, data.frame(from_to = from_to, Indirect_Effect = indirect_effect))
    }
  }
  
  
  print(indirect_effects_df)
  
  
  
  indirect_effects_df <- indirect_effects_df
  
  
  calculate_total_indirect_effect <- function(data) {
    
    total_indirect_effect <- data %>%
      mutate(
        start_pattern = sub(" → .*", "", from_to),
        end_pattern = sub(".* → ", "", from_to)
      ) %>%
      group_by(start_pattern, end_pattern) %>%
      summarise(total_indirect_effect = sum(Indirect_Effect), .groups = "drop") %>%
      ungroup() %>%
      arrange(start_pattern, end_pattern) %>%
      mutate(from_to = paste0(start_pattern, " → ", end_pattern)) %>%
      select(from_to, total_indirect_effect)
    
    return(total_indirect_effect)
  }
  
  
  result_total_indirect_effect <- calculate_total_indirect_effect(indirect_effects_df)
  print(result_total_indirect_effect)
  
  
  print(direct_effects_result)
  print(indirect_effects_df)
  print(result_total_indirect_effect)
  
  
  
  direct_effects_result <- direct_effects_result
  
  
  indirect_effects_df <- indirect_effects_df
  
  total_indirect_effect_df <- as.data.frame(result_total_indirect_effect)
  
  
  total_effects_df <- bind_rows(direct_effects_result, indirect_effects_df, total_indirect_effect_df)
  
  
  print(total_effects_df)
  
  
  data <- total_effects_df
  
  
  data_processed <- data %>%
    group_by(from_to) %>%
    summarise(Direct_Effect = sum(Direct_Effect, na.rm = TRUE),
              Indirect_Effect = sum(Indirect_Effect, na.rm = TRUE),
              total_indirect_effect = sum(total_indirect_effect, na.rm = TRUE))
  
  
  print(data_processed)
  
  
  
  data_processed2 <- data_processed %>%
    mutate(Total_Effect = Direct_Effect + total_indirect_effect)
  
  
  print(data_processed2)
  
  
  df_filtered1 <- data_processed2 %>%
    filter(grepl("biomass$", from_to))
  
  
  df_filtered1
  
  
  
  data_frame <- as.data.frame(df_filtered1)
  
  
  filtered_data1 <- data_frame %>%
    filter(Indirect_Effect == 0)
  
  
  print(filtered_data1)
  
  
  filtered_data2 <- filtered_data1[,-(3)]
  filtered_data2
  
  
  
  data_frame <- as.data.frame(filtered_data2)
  
  
  data_frame$from_to_clean <- sub(" .*", "", data_frame$from_to)
  
  
  kk4 <- print(data_frame[, c("from_to_clean", "Direct_Effect", "total_indirect_effect", "Total_Effect")])
  kk4 
  
  
  
  library(ggplot2)
  
  
  data_frame <- as.data.frame(kk4 )
  
  
  data_long <- pivot_longer(data_frame, 
                            cols = c(Direct_Effect, total_indirect_effect, Total_Effect),
                            names_to = "Effect_Type", 
                            values_to = "Effect_Value")
  
  
  
  
  
  
  
  data_long$Effect_Type <- factor(data_long$Effect_Type,
                                  levels = c("Direct_Effect", "total_indirect_effect", "Total_Effect"))
  
  
  p2_1 <- ggplot(data_long, aes(x=from_to_clean, y=Effect_Value, fill = Effect_Type)) +
    geom_bar(aes(fill = Effect_Type), stat = "identity", color = "black", size = 0.8,
             position = position_dodge(width = 0.7), width = 1.5) +
    scale_y_continuous(limits = c(-1, 1)) + 
    
    scale_fill_manual(values = c("lightpink1", "lightsteelblue1", "honeydew2"),
                      breaks = c("Direct_Effect", "total_indirect_effect", "Total_Effect")) +
    theme_bw()+ 
    geom_hline(yintercept = 0, linetype = "solid", color = "black", size = 1) +  
    theme(panel.grid.major = element_blank(),  
          panel.grid.minor = element_blank(),  
          panel.background = element_blank(),  
          axis.text.x = element_text(angle = 45, hjust = 1), 
          axis.title.x = element_text(size = 14), 
          axis.title.y = element_text(size = 20),
          axis.text = element_text(size = 16),
          legend.text = element_text(size = 14),
          strip.text = element_text(size = 16, hjust = 0.5),
          panel.border = element_rect(linewidth = 1.3, color = "black"))
  p2_1
  
  
  
  
  
  
  
  kk1 <- summary(model_2, .progressBar = F)
  kk2 <- kk1$coefficients[,-(3:6)]
  kk3 <- as.data.frame(kk2)
  kk4 <- kk3[!grepl("~~", kk3$Predictor), ]
  kk4
  
  
  
  
  
  result1 <- kk4 %>%
    dplyr::relocate(
      from   = Predictor,
      to     = Response,
      weight = Std.Estimate,
      p      = P.Value
    )
  
  result1  
  
  
  
  
  #=====================================================
  
  data <-result1 
  
  calculateDirectEffects <- function(data, factors) {
    
    direct_effects <- numeric(nrow(data))
    
    
    for (i in 1:nrow(data)) {
      
      if (paste(data$from[i], data$to[i], sep = "_") %in% factors) {
        direct_effects[i] <- data$weight[i]
      } else {
        direct_effects[i] <- 0
      }
    }
    
    
    non_zero_rows <- direct_effects != 0
    direct_effects <- direct_effects[non_zero_rows]
    from_to <- paste(data$from[non_zero_rows], "→", data$to[non_zero_rows])
    
    
    direct_effects_df <- data.frame(
      from_to = from_to,
      Direct_Effect = direct_effects
    )
    
    return(direct_effects_df)
  }
  
  
  
  
  
  
  generateDirectEffectFactors <- function(data) {
    
    unique_direct_combinations <- unique(paste(data$from, data$to, sep = "_"))
    
    
    from_factors <- unique(data$from)
    to_factors <- unique(data$to)
    
    
    direct_factors <- paste(rep(from_factors, each = length(to_factors)), rep(to_factors, length(from_factors)), sep = "_")
    
    return(direct_factors)
  }
  
  
  
  
  
  
  direct_factors <- generateDirectEffectFactors(data)
  
  
  direct_effects_result <- calculateDirectEffects(data, direct_factors)
  
  print(direct_effects_result)
  
  
  
  
  
  
  #==================================================================================
  
  data <- result1  
  
  
  unique_from <- unique(data$from)
  unique_to <- unique(data$to)
  paths <- expand.grid(from = unique_from, to = unique_to)
  paths <- split(paths, seq(nrow(paths)))
  paths <- lapply(paths, function(x) c(as.character(x$from), as.character(x$to), "EAR"))
  
  
  calculateIndirectEffects <- function(data, from_factor, through_factor, to_factor) {
    through_weight <- data$weight[data$from == from_factor & data$to == through_factor]
    to_weight <- data$weight[data$from == through_factor & data$to == to_factor]
    
    if (length(through_weight) == 0 | length(to_weight) == 0) {
      message(paste("Skipping invalid path:", from_factor, "→", through_factor, "→", to_factor))
      return(NULL)
    }
    
    indirect_effect <- through_weight * to_weight
    
    return(indirect_effect)
  }
  
  
  indirect_effects_df <- data.frame(from_to = character(), Indirect_Effect = numeric())
  
  
  for (path in paths) {
    from_factor <- path[1]
    through_factor <- path[2]
    to_factor <- path[3]
    
    indirect_effect <- calculateIndirectEffects(data, from_factor, through_factor, to_factor)
    if (!is.null(indirect_effect)) {
      from_to <- paste(from_factor, through_factor, to_factor, sep = " → ")
      indirect_effects_df <- rbind(indirect_effects_df, data.frame(from_to = from_to, Indirect_Effect = indirect_effect))
    }
  }
  
  
  print(indirect_effects_df)
  
  
  
  indirect_effects_df <- indirect_effects_df
  
  
  calculate_total_indirect_effect <- function(data) {
    
    total_indirect_effect <- data %>%
      mutate(
        start_pattern = sub(" → .*", "", from_to),
        end_pattern = sub(".* → ", "", from_to)
      ) %>%
      group_by(start_pattern, end_pattern) %>%
      summarise(total_indirect_effect = sum(Indirect_Effect), .groups = "drop") %>%
      ungroup() %>%
      arrange(start_pattern, end_pattern) %>%
      mutate(from_to = paste0(start_pattern, " → ", end_pattern)) %>%
      select(from_to, total_indirect_effect)
    
    return(total_indirect_effect)
  }
  
  
  result_total_indirect_effect <- calculate_total_indirect_effect(indirect_effects_df)
  print(result_total_indirect_effect)
  
  
  print(direct_effects_result)
  print(indirect_effects_df)
  print(result_total_indirect_effect)
  
  
  
  direct_effects_result <- direct_effects_result
  
  
  indirect_effects_df <- indirect_effects_df
  
  total_indirect_effect_df <- as.data.frame(result_total_indirect_effect)
  
  
  total_effects_df <- bind_rows(direct_effects_result, indirect_effects_df, total_indirect_effect_df)
  
  
  print(total_effects_df)
  
  
  data <- total_effects_df
  
  
  data_processed <- data %>%
    group_by(from_to) %>%
    summarise(Direct_Effect = sum(Direct_Effect, na.rm = TRUE),
              Indirect_Effect = sum(Indirect_Effect, na.rm = TRUE),
              total_indirect_effect = sum(total_indirect_effect, na.rm = TRUE))
  
  
  print(data_processed)
  
  
  
  data_processed2 <- data_processed %>%
    mutate(Total_Effect = Direct_Effect + total_indirect_effect)
  
  
  print(data_processed2)
  
  
  df_filtered1 <- data_processed2 %>%
    filter(grepl("EAR$", from_to))
  
  
  df_filtered1
  
  
  
  data_frame <- as.data.frame(df_filtered1)
  
  
  filtered_data1 <- data_frame %>%
    filter(Indirect_Effect == 0)
  
  
  print(filtered_data1)
  
  
  filtered_data2 <- filtered_data1[,-(3)]
  filtered_data2
  
  
  
  data_frame <- as.data.frame(filtered_data2)
  
  
  data_frame$from_to_clean <- sub(" .*", "", data_frame$from_to)
  
  
  kk4 <- print(data_frame[, c("from_to_clean", "Direct_Effect", "total_indirect_effect", "Total_Effect")])
  kk4 
  
  
  
  library(ggplot2)
  
  
  data_frame <- as.data.frame(kk4 )
  
  
  data_long <- pivot_longer(data_frame, 
                            cols = c(Direct_Effect, total_indirect_effect, Total_Effect),
                            names_to = "Effect_Type", 
                            values_to = "Effect_Value")
  
  
  
  
  
  
  
  data_long$Effect_Type <- factor(data_long$Effect_Type,
                                  levels = c("Direct_Effect", "total_indirect_effect", "Total_Effect"))
  
  
  p2_2 <- ggplot(data_long, aes(x=from_to_clean, y=Effect_Value, fill = Effect_Type)) +
    geom_bar(aes(fill = Effect_Type), stat = "identity", color = "black", size = 0.8,
             position = position_dodge(width = 0.7), width = 1.5) +
    scale_y_continuous(limits = c(-1, 1)) + 
    
    scale_fill_manual(values = c("lightpink1", "lightsteelblue1", "honeydew2"),
                      breaks = c("Direct_Effect", "total_indirect_effect", "Total_Effect")) +
    theme_bw()+ 
    geom_hline(yintercept = 0, linetype = "solid", color = "black", size = 1) +  
    theme(panel.grid.major = element_blank(),  
          panel.grid.minor = element_blank(),  
          panel.background = element_blank(),  
          axis.text.x = element_text(angle = 45, hjust = 1), 
          axis.title.x = element_text(size = 14), 
          axis.title.y = element_text(size = 20),
          axis.text = element_text(size = 16),
          legend.text = element_text(size = 14),
          strip.text = element_text(size = 16, hjust = 0.5),
          panel.border = element_rect(linewidth = 1.3, color = "black"))
  p2_2
}

p2_1
p2_2


## native_other

{
  kk1 <- summary(model_3, .progressBar = F)
  kk2 <- kk1$coefficients[,-(3:6)]
  kk3 <- as.data.frame(kk2)
  kk4 <- kk3[!grepl("~~", kk3$Predictor), ]
  kk4
  
  
  
  
  
  result1 <- kk4 %>%
    dplyr::relocate(
      from   = Predictor,
      to     = Response,
      weight = Std.Estimate,
      p      = P.Value
    )
  
  result1  
  
  
  
  
  #=====================================================
  
  data <-result1 
  
  calculateDirectEffects <- function(data, factors) {
    
    direct_effects <- numeric(nrow(data))
    
    
    for (i in 1:nrow(data)) {
      
      if (paste(data$from[i], data$to[i], sep = "_") %in% factors) {
        direct_effects[i] <- data$weight[i]
      } else {
        direct_effects[i] <- 0
      }
    }
    
    
    non_zero_rows <- direct_effects != 0
    direct_effects <- direct_effects[non_zero_rows]
    from_to <- paste(data$from[non_zero_rows], "→", data$to[non_zero_rows])
    
    
    direct_effects_df <- data.frame(
      from_to = from_to,
      Direct_Effect = direct_effects
    )
    
    return(direct_effects_df)
  }
  
  
  
  
  
  
  generateDirectEffectFactors <- function(data) {
    
    unique_direct_combinations <- unique(paste(data$from, data$to, sep = "_"))
    
    
    from_factors <- unique(data$from)
    to_factors <- unique(data$to)
    
    
    direct_factors <- paste(rep(from_factors, each = length(to_factors)), rep(to_factors, length(from_factors)), sep = "_")
    
    return(direct_factors)
  }
  
  
  
  
  
  
  direct_factors <- generateDirectEffectFactors(data)
  
  
  direct_effects_result <- calculateDirectEffects(data, direct_factors)
  
  print(direct_effects_result)
  
  
  
  
  
  
  #==================================================================================
  
  data <- result1  
  
  
  unique_from <- unique(data$from)
  unique_to <- unique(data$to)
  paths <- expand.grid(from = unique_from, to = unique_to)
  paths <- split(paths, seq(nrow(paths)))
  paths <- lapply(paths, function(x) c(as.character(x$from), as.character(x$to), "biomass"))
  
  
  calculateIndirectEffects <- function(data, from_factor, through_factor, to_factor) {
    through_weight <- data$weight[data$from == from_factor & data$to == through_factor]
    to_weight <- data$weight[data$from == through_factor & data$to == to_factor]
    
    if (length(through_weight) == 0 | length(to_weight) == 0) {
      message(paste("Skipping invalid path:", from_factor, "→", through_factor, "→", to_factor))
      return(NULL)
    }
    
    indirect_effect <- through_weight * to_weight
    
    return(indirect_effect)
  }
  
  
  indirect_effects_df <- data.frame(from_to = character(), Indirect_Effect = numeric())
  
  
  for (path in paths) {
    from_factor <- path[1]
    through_factor <- path[2]
    to_factor <- path[3]
    
    indirect_effect <- calculateIndirectEffects(data, from_factor, through_factor, to_factor)
    if (!is.null(indirect_effect)) {
      from_to <- paste(from_factor, through_factor, to_factor, sep = " → ")
      indirect_effects_df <- rbind(indirect_effects_df, data.frame(from_to = from_to, Indirect_Effect = indirect_effect))
    }
  }
  
  
  print(indirect_effects_df)
  
  
  
  indirect_effects_df <- indirect_effects_df
  
  
  calculate_total_indirect_effect <- function(data) {
    
    total_indirect_effect <- data %>%
      mutate(
        start_pattern = sub(" → .*", "", from_to),
        end_pattern = sub(".* → ", "", from_to)
      ) %>%
      group_by(start_pattern, end_pattern) %>%
      summarise(total_indirect_effect = sum(Indirect_Effect), .groups = "drop") %>%
      ungroup() %>%
      arrange(start_pattern, end_pattern) %>%
      mutate(from_to = paste0(start_pattern, " → ", end_pattern)) %>%
      select(from_to, total_indirect_effect)
    
    return(total_indirect_effect)
  }
  
  
  result_total_indirect_effect <- calculate_total_indirect_effect(indirect_effects_df)
  print(result_total_indirect_effect)
  
  
  print(direct_effects_result)
  print(indirect_effects_df)
  print(result_total_indirect_effect)
  
  
  
  direct_effects_result <- direct_effects_result
  
  
  indirect_effects_df <- indirect_effects_df
  
  total_indirect_effect_df <- as.data.frame(result_total_indirect_effect)
  
  
  total_effects_df <- bind_rows(direct_effects_result, indirect_effects_df, total_indirect_effect_df)
  
  
  print(total_effects_df)
  
  
  data <- total_effects_df
  
  
  data_processed <- data %>%
    group_by(from_to) %>%
    summarise(Direct_Effect = sum(Direct_Effect, na.rm = TRUE),
              Indirect_Effect = sum(Indirect_Effect, na.rm = TRUE),
              total_indirect_effect = sum(total_indirect_effect, na.rm = TRUE))
  
  
  print(data_processed)
  
  
  
  data_processed2 <- data_processed %>%
    mutate(Total_Effect = Direct_Effect + total_indirect_effect)
  
  
  print(data_processed2)
  
  
  df_filtered1 <- data_processed2 %>%
    filter(grepl("biomass$", from_to))
  
  
  df_filtered1
  
  
  
  data_frame <- as.data.frame(df_filtered1)
  
  
  filtered_data1 <- data_frame %>%
    filter(Indirect_Effect == 0)
  
  
  print(filtered_data1)
  
  
  filtered_data2 <- filtered_data1[,-(3)]
  filtered_data2
  
  
  
  data_frame <- as.data.frame(filtered_data2)
  
  
  data_frame$from_to_clean <- sub(" .*", "", data_frame$from_to)
  
  
  kk4 <- print(data_frame[, c("from_to_clean", "Direct_Effect", "total_indirect_effect", "Total_Effect")])
  kk4 
  
  
  
  library(ggplot2)
  
  
  data_frame <- as.data.frame(kk4 )
  
  
  data_long <- pivot_longer(data_frame, 
                            cols = c(Direct_Effect, total_indirect_effect, Total_Effect),
                            names_to = "Effect_Type", 
                            values_to = "Effect_Value")
  
  
  
  
  
  
  
  data_long$Effect_Type <- factor(data_long$Effect_Type,
                                  levels = c("Direct_Effect", "total_indirect_effect", "Total_Effect"))
  
  
  p3_1 <- ggplot(data_long, aes(x=from_to_clean, y=Effect_Value, fill = Effect_Type)) +
    geom_bar(aes(fill = Effect_Type), stat = "identity", color = "black", size = 0.8,
             position = position_dodge(width = 0.7), width = 1.5) +
    scale_y_continuous(limits = c(-1, 1)) + 
    
    scale_fill_manual(values = c("lightpink1", "lightsteelblue1", "honeydew2"),
                      breaks = c("Direct_Effect", "total_indirect_effect", "Total_Effect")) +
    theme_bw()+ 
    geom_hline(yintercept = 0, linetype = "solid", color = "black", size = 1) +  
    theme(panel.grid.major = element_blank(),  
          panel.grid.minor = element_blank(),  
          panel.background = element_blank(),  
          axis.text.x = element_text(angle = 45, hjust = 1), 
          axis.title.x = element_text(size = 14), 
          axis.title.y = element_text(size = 20),
          axis.text = element_text(size = 16),
          legend.text = element_text(size = 14),
          strip.text = element_text(size = 16, hjust = 0.5),
          panel.border = element_rect(linewidth = 1.3, color = "black"))
  p3_1
  
  
  
  
  
  
  
  kk1 <- summary(model_3, .progressBar = F)
  kk2 <- kk1$coefficients[,-(3:6)]
  kk3 <- as.data.frame(kk2)
  kk4 <- kk3[!grepl("~~", kk3$Predictor), ]
  kk4
  
  
  
  
  
  result1 <- kk4 %>%
    dplyr::relocate(
      from   = Predictor,
      to     = Response,
      weight = Std.Estimate,
      p      = P.Value
    )
  
  result1  
  
  
  
  
  #=====================================================
  
  data <-result1 
  
  calculateDirectEffects <- function(data, factors) {
    
    direct_effects <- numeric(nrow(data))
    
    
    for (i in 1:nrow(data)) {
      
      if (paste(data$from[i], data$to[i], sep = "_") %in% factors) {
        direct_effects[i] <- data$weight[i]
      } else {
        direct_effects[i] <- 0
      }
    }
    
    
    non_zero_rows <- direct_effects != 0
    direct_effects <- direct_effects[non_zero_rows]
    from_to <- paste(data$from[non_zero_rows], "→", data$to[non_zero_rows])
    
    
    direct_effects_df <- data.frame(
      from_to = from_to,
      Direct_Effect = direct_effects
    )
    
    return(direct_effects_df)
  }
  
  
  
  
  
  
  generateDirectEffectFactors <- function(data) {
    
    unique_direct_combinations <- unique(paste(data$from, data$to, sep = "_"))
    
    
    from_factors <- unique(data$from)
    to_factors <- unique(data$to)
    
    
    direct_factors <- paste(rep(from_factors, each = length(to_factors)), rep(to_factors, length(from_factors)), sep = "_")
    
    return(direct_factors)
  }
  
  
  
  
  
  
  direct_factors <- generateDirectEffectFactors(data)
  
  
  direct_effects_result <- calculateDirectEffects(data, direct_factors)
  
  print(direct_effects_result)
  
  
  
  
  
  
  #==================================================================================
  
  data <- result1  
  
  
  unique_from <- unique(data$from)
  unique_to <- unique(data$to)
  paths <- expand.grid(from = unique_from, to = unique_to)
  paths <- split(paths, seq(nrow(paths)))
  paths <- lapply(paths, function(x) c(as.character(x$from), as.character(x$to), "EAR"))
  
  
  calculateIndirectEffects <- function(data, from_factor, through_factor, to_factor) {
    through_weight <- data$weight[data$from == from_factor & data$to == through_factor]
    to_weight <- data$weight[data$from == through_factor & data$to == to_factor]
    
    if (length(through_weight) == 0 | length(to_weight) == 0) {
      message(paste("Skipping invalid path:", from_factor, "→", through_factor, "→", to_factor))
      return(NULL)
    }
    
    indirect_effect <- through_weight * to_weight
    
    return(indirect_effect)
  }
  
  
  indirect_effects_df <- data.frame(from_to = character(), Indirect_Effect = numeric())
  
  
  for (path in paths) {
    from_factor <- path[1]
    through_factor <- path[2]
    to_factor <- path[3]
    
    indirect_effect <- calculateIndirectEffects(data, from_factor, through_factor, to_factor)
    if (!is.null(indirect_effect)) {
      from_to <- paste(from_factor, through_factor, to_factor, sep = " → ")
      indirect_effects_df <- rbind(indirect_effects_df, data.frame(from_to = from_to, Indirect_Effect = indirect_effect))
    }
  }
  
  
  print(indirect_effects_df)
  
  
  
  indirect_effects_df <- indirect_effects_df
  
  
  calculate_total_indirect_effect <- function(data) {
    
    total_indirect_effect <- data %>%
      mutate(
        start_pattern = sub(" → .*", "", from_to),
        end_pattern = sub(".* → ", "", from_to)
      ) %>%
      group_by(start_pattern, end_pattern) %>%
      summarise(total_indirect_effect = sum(Indirect_Effect), .groups = "drop") %>%
      ungroup() %>%
      arrange(start_pattern, end_pattern) %>%
      mutate(from_to = paste0(start_pattern, " → ", end_pattern)) %>%
      select(from_to, total_indirect_effect)
    
    return(total_indirect_effect)
  }
  
  
  result_total_indirect_effect <- calculate_total_indirect_effect(indirect_effects_df)
  print(result_total_indirect_effect)
  
  
  print(direct_effects_result)
  print(indirect_effects_df)
  print(result_total_indirect_effect)
  
  
  
  direct_effects_result <- direct_effects_result
  
  
  indirect_effects_df <- indirect_effects_df
  
  total_indirect_effect_df <- as.data.frame(result_total_indirect_effect)
  
  
  total_effects_df <- bind_rows(direct_effects_result, indirect_effects_df, total_indirect_effect_df)
  
  
  print(total_effects_df)
  
  
  data <- total_effects_df
  
  
  data_processed <- data %>%
    group_by(from_to) %>%
    summarise(Direct_Effect = sum(Direct_Effect, na.rm = TRUE),
              Indirect_Effect = sum(Indirect_Effect, na.rm = TRUE),
              total_indirect_effect = sum(total_indirect_effect, na.rm = TRUE))
  
  
  print(data_processed)
  
  
  
  data_processed2 <- data_processed %>%
    mutate(Total_Effect = Direct_Effect + total_indirect_effect)
  
  
  print(data_processed2)
  
  
  df_filtered1 <- data_processed2 %>%
    filter(grepl("EAR$", from_to))
  
  
  df_filtered1
  
  
  
  data_frame <- as.data.frame(df_filtered1)
  
  
  filtered_data1 <- data_frame %>%
    filter(Indirect_Effect == 0)
  
  
  print(filtered_data1)
  
  
  filtered_data2 <- filtered_data1[,-(3)]
  filtered_data2
  
  
  
  data_frame <- as.data.frame(filtered_data2)
  
  
  data_frame$from_to_clean <- sub(" .*", "", data_frame$from_to)
  
  
  kk4 <- print(data_frame[, c("from_to_clean", "Direct_Effect", "total_indirect_effect", "Total_Effect")])
  kk4 
  
  
  
  library(ggplot2)
  
  
  data_frame <- as.data.frame(kk4 )
  
  
  data_long <- pivot_longer(data_frame, 
                            cols = c(Direct_Effect, total_indirect_effect, Total_Effect),
                            names_to = "Effect_Type", 
                            values_to = "Effect_Value")
  
  
  
  
  
  
  
  data_long$Effect_Type <- factor(data_long$Effect_Type,
                                  levels = c("Direct_Effect", "total_indirect_effect", "Total_Effect"))
  
  
  p3_2 <- ggplot(data_long, aes(x=from_to_clean, y=Effect_Value, fill = Effect_Type)) +
    geom_bar(aes(fill = Effect_Type), stat = "identity", color = "black", size = 0.8,
             position = position_dodge(width = 0.7), width = 1.5) +
    scale_y_continuous(limits = c(-1, 1)) + 
    
    scale_fill_manual(values = c("lightpink1", "lightsteelblue1", "honeydew2"),
                      breaks = c("Direct_Effect", "total_indirect_effect", "Total_Effect")) +
    theme_bw()+ 
    geom_hline(yintercept = 0, linetype = "solid", color = "black", size = 1) +  
    theme(panel.grid.major = element_blank(),  
          panel.grid.minor = element_blank(),  
          panel.background = element_blank(),  
          axis.text.x = element_text(angle = 45, hjust = 1), 
          axis.title.x = element_text(size = 14), 
          axis.title.y = element_text(size = 20),
          axis.text = element_text(size = 16),
          legend.text = element_text(size = 14),
          strip.text = element_text(size = 16, hjust = 0.5),
          panel.border = element_rect(linewidth = 1.3, color = "black"))
  p3_2
}

p3_1
p3_2


## invasive_other

{
  kk1 <- summary(model_4, .progressBar = F)
  kk2 <- kk1$coefficients[,-(3:6)]
  kk3 <- as.data.frame(kk2)
  kk4 <- kk3[!grepl("~~", kk3$Predictor), ]
  kk4
  
  
  
  
  
  result1 <- kk4 %>%
    dplyr::relocate(
      from   = Predictor,
      to     = Response,
      weight = Std.Estimate,
      p      = P.Value
    )
  
  result1  
  
  
  
  
  #=====================================================
  
  data <-result1 
  
  calculateDirectEffects <- function(data, factors) {
    
    direct_effects <- numeric(nrow(data))
    
    
    for (i in 1:nrow(data)) {
      
      if (paste(data$from[i], data$to[i], sep = "_") %in% factors) {
        direct_effects[i] <- data$weight[i]
      } else {
        direct_effects[i] <- 0
      }
    }
    
    
    non_zero_rows <- direct_effects != 0
    direct_effects <- direct_effects[non_zero_rows]
    from_to <- paste(data$from[non_zero_rows], "→", data$to[non_zero_rows])
    
    
    direct_effects_df <- data.frame(
      from_to = from_to,
      Direct_Effect = direct_effects
    )
    
    return(direct_effects_df)
  }
  
  
  
  
  
  
  generateDirectEffectFactors <- function(data) {
    
    unique_direct_combinations <- unique(paste(data$from, data$to, sep = "_"))
    
    
    from_factors <- unique(data$from)
    to_factors <- unique(data$to)
    
    
    direct_factors <- paste(rep(from_factors, each = length(to_factors)), rep(to_factors, length(from_factors)), sep = "_")
    
    return(direct_factors)
  }
  
  
  
  
  
  
  direct_factors <- generateDirectEffectFactors(data)
  
  
  direct_effects_result <- calculateDirectEffects(data, direct_factors)
  
  print(direct_effects_result)
  
  
  
  
  
  
  #==================================================================================
  
  data <- result1  
  
  
  unique_from <- unique(data$from)
  unique_to <- unique(data$to)
  paths <- expand.grid(from = unique_from, to = unique_to)
  paths <- split(paths, seq(nrow(paths)))
  paths <- lapply(paths, function(x) c(as.character(x$from), as.character(x$to), "biomass"))
  
  
  calculateIndirectEffects <- function(data, from_factor, through_factor, to_factor) {
    through_weight <- data$weight[data$from == from_factor & data$to == through_factor]
    to_weight <- data$weight[data$from == through_factor & data$to == to_factor]
    
    if (length(through_weight) == 0 | length(to_weight) == 0) {
      message(paste("Skipping invalid path:", from_factor, "→", through_factor, "→", to_factor))
      return(NULL)
    }
    
    indirect_effect <- through_weight * to_weight
    
    return(indirect_effect)
  }
  
  
  indirect_effects_df <- data.frame(from_to = character(), Indirect_Effect = numeric())
  
  
  for (path in paths) {
    from_factor <- path[1]
    through_factor <- path[2]
    to_factor <- path[3]
    
    indirect_effect <- calculateIndirectEffects(data, from_factor, through_factor, to_factor)
    if (!is.null(indirect_effect)) {
      from_to <- paste(from_factor, through_factor, to_factor, sep = " → ")
      indirect_effects_df <- rbind(indirect_effects_df, data.frame(from_to = from_to, Indirect_Effect = indirect_effect))
    }
  }
  
  
  print(indirect_effects_df)
  
  
  
  indirect_effects_df <- indirect_effects_df
  
  
  calculate_total_indirect_effect <- function(data) {
    
    total_indirect_effect <- data %>%
      mutate(
        start_pattern = sub(" → .*", "", from_to),
        end_pattern = sub(".* → ", "", from_to)
      ) %>%
      group_by(start_pattern, end_pattern) %>%
      summarise(total_indirect_effect = sum(Indirect_Effect), .groups = "drop") %>%
      ungroup() %>%
      arrange(start_pattern, end_pattern) %>%
      mutate(from_to = paste0(start_pattern, " → ", end_pattern)) %>%
      select(from_to, total_indirect_effect)
    
    return(total_indirect_effect)
  }
  
  
  result_total_indirect_effect <- calculate_total_indirect_effect(indirect_effects_df)
  print(result_total_indirect_effect)
  
  
  print(direct_effects_result)
  print(indirect_effects_df)
  print(result_total_indirect_effect)
  
  
  
  direct_effects_result <- direct_effects_result
  
  
  indirect_effects_df <- indirect_effects_df
  
  total_indirect_effect_df <- as.data.frame(result_total_indirect_effect)
  
  
  total_effects_df <- bind_rows(direct_effects_result, indirect_effects_df, total_indirect_effect_df)
  
  
  print(total_effects_df)
  
  
  data <- total_effects_df
  
  
  data_processed <- data %>%
    group_by(from_to) %>%
    summarise(Direct_Effect = sum(Direct_Effect, na.rm = TRUE),
              Indirect_Effect = sum(Indirect_Effect, na.rm = TRUE),
              total_indirect_effect = sum(total_indirect_effect, na.rm = TRUE))
  
  
  print(data_processed)
  
  
  
  data_processed2 <- data_processed %>%
    mutate(Total_Effect = Direct_Effect + total_indirect_effect)
  
  
  print(data_processed2)
  
  
  df_filtered1 <- data_processed2 %>%
    filter(grepl("biomass$", from_to))
  
  
  df_filtered1
  
  
  
  data_frame <- as.data.frame(df_filtered1)
  
  
  filtered_data1 <- data_frame %>%
    filter(Indirect_Effect == 0)
  
  
  print(filtered_data1)
  
  
  filtered_data2 <- filtered_data1[,-(3)]
  filtered_data2
  
  
  
  data_frame <- as.data.frame(filtered_data2)
  
  
  data_frame$from_to_clean <- sub(" .*", "", data_frame$from_to)
  
  
  kk4 <- print(data_frame[, c("from_to_clean", "Direct_Effect", "total_indirect_effect", "Total_Effect")])
  kk4 
  
  
  
  library(ggplot2)
  
  
  data_frame <- as.data.frame(kk4 )
  
  
  data_long <- pivot_longer(data_frame, 
                            cols = c(Direct_Effect, total_indirect_effect, Total_Effect),
                            names_to = "Effect_Type", 
                            values_to = "Effect_Value")
  
  
  
  
  
  
  
  data_long$Effect_Type <- factor(data_long$Effect_Type,
                                  levels = c("Direct_Effect", "total_indirect_effect", "Total_Effect"))
  
  
  p4_1 <- ggplot(data_long, aes(x=from_to_clean, y=Effect_Value, fill = Effect_Type)) +
    geom_bar(aes(fill = Effect_Type), stat = "identity", color = "black", size = 0.8,
             position = position_dodge(width = 0.7), width = 1.5) +
    scale_y_continuous(limits = c(-1, 1)) + 
    
    scale_fill_manual(values = c("lightpink1", "lightsteelblue1", "honeydew2"),
                      breaks = c("Direct_Effect", "total_indirect_effect", "Total_Effect")) +
    theme_bw()+ 
    geom_hline(yintercept = 0, linetype = "solid", color = "black", size = 1) +  
    theme(panel.grid.major = element_blank(),  
          panel.grid.minor = element_blank(),  
          panel.background = element_blank(),  
          axis.text.x = element_text(angle = 45, hjust = 1), 
          axis.title.x = element_text(size = 14), 
          axis.title.y = element_text(size = 20),
          axis.text = element_text(size = 16),
          legend.text = element_text(size = 14),
          strip.text = element_text(size = 16, hjust = 0.5),
          panel.border = element_rect(linewidth = 1.3, color = "black"))
  p4_1
  
  
  
  
  
  
  
  kk1 <- summary(model_4, .progressBar = F)
  kk2 <- kk1$coefficients[,-(3:6)]
  kk3 <- as.data.frame(kk2)
  kk4 <- kk3[!grepl("~~", kk3$Predictor), ]
  kk4
  
  
  
  
  
  result1 <- kk4 %>%
    dplyr::relocate(
      from   = Predictor,
      to     = Response,
      weight = Std.Estimate,
      p      = P.Value
    )
  
  result1  
  
  
  
  
  #=====================================================
  
  data <-result1 
  
  calculateDirectEffects <- function(data, factors) {
    
    direct_effects <- numeric(nrow(data))
    
    
    for (i in 1:nrow(data)) {
      
      if (paste(data$from[i], data$to[i], sep = "_") %in% factors) {
        direct_effects[i] <- data$weight[i]
      } else {
        direct_effects[i] <- 0
      }
    }
    
    
    non_zero_rows <- direct_effects != 0
    direct_effects <- direct_effects[non_zero_rows]
    from_to <- paste(data$from[non_zero_rows], "→", data$to[non_zero_rows])
    
    
    direct_effects_df <- data.frame(
      from_to = from_to,
      Direct_Effect = direct_effects
    )
    
    return(direct_effects_df)
  }
  
  
  
  
  
  
  generateDirectEffectFactors <- function(data) {
    
    unique_direct_combinations <- unique(paste(data$from, data$to, sep = "_"))
    
    
    from_factors <- unique(data$from)
    to_factors <- unique(data$to)
    
    
    direct_factors <- paste(rep(from_factors, each = length(to_factors)), rep(to_factors, length(from_factors)), sep = "_")
    
    return(direct_factors)
  }
  
  
  
  
  
  
  direct_factors <- generateDirectEffectFactors(data)
  
  
  direct_effects_result <- calculateDirectEffects(data, direct_factors)
  
  print(direct_effects_result)
  
  
  
  
  
  
  #==================================================================================
  
  data <- result1  
  
  
  unique_from <- unique(data$from)
  unique_to <- unique(data$to)
  paths <- expand.grid(from = unique_from, to = unique_to)
  paths <- split(paths, seq(nrow(paths)))
  paths <- lapply(paths, function(x) c(as.character(x$from), as.character(x$to), "EAR"))
  
  
  calculateIndirectEffects <- function(data, from_factor, through_factor, to_factor) {
    through_weight <- data$weight[data$from == from_factor & data$to == through_factor]
    to_weight <- data$weight[data$from == through_factor & data$to == to_factor]
    
    if (length(through_weight) == 0 | length(to_weight) == 0) {
      message(paste("Skipping invalid path:", from_factor, "→", through_factor, "→", to_factor))
      return(NULL)
    }
    
    indirect_effect <- through_weight * to_weight
    
    return(indirect_effect)
  }
  
  
  indirect_effects_df <- data.frame(from_to = character(), Indirect_Effect = numeric())
  
  
  for (path in paths) {
    from_factor <- path[1]
    through_factor <- path[2]
    to_factor <- path[3]
    
    indirect_effect <- calculateIndirectEffects(data, from_factor, through_factor, to_factor)
    if (!is.null(indirect_effect)) {
      from_to <- paste(from_factor, through_factor, to_factor, sep = " → ")
      indirect_effects_df <- rbind(indirect_effects_df, data.frame(from_to = from_to, Indirect_Effect = indirect_effect))
    }
  }
  
  
  print(indirect_effects_df)
  
  
  
  indirect_effects_df <- indirect_effects_df
  
  
  calculate_total_indirect_effect <- function(data) {
    
    total_indirect_effect <- data %>%
      mutate(
        start_pattern = sub(" → .*", "", from_to),
        end_pattern = sub(".* → ", "", from_to)
      ) %>%
      group_by(start_pattern, end_pattern) %>%
      summarise(total_indirect_effect = sum(Indirect_Effect), .groups = "drop") %>%
      ungroup() %>%
      arrange(start_pattern, end_pattern) %>%
      mutate(from_to = paste0(start_pattern, " → ", end_pattern)) %>%
      select(from_to, total_indirect_effect)
    
    return(total_indirect_effect)
  }
  
  
  result_total_indirect_effect <- calculate_total_indirect_effect(indirect_effects_df)
  print(result_total_indirect_effect)
  
  
  print(direct_effects_result)
  print(indirect_effects_df)
  print(result_total_indirect_effect)
  
  
  
  direct_effects_result <- direct_effects_result
  
  
  indirect_effects_df <- indirect_effects_df
  
  total_indirect_effect_df <- as.data.frame(result_total_indirect_effect)
  
  
  total_effects_df <- bind_rows(direct_effects_result, indirect_effects_df, total_indirect_effect_df)
  
  
  print(total_effects_df)
  
  
  data <- total_effects_df
  
  
  data_processed <- data %>%
    group_by(from_to) %>%
    summarise(Direct_Effect = sum(Direct_Effect, na.rm = TRUE),
              Indirect_Effect = sum(Indirect_Effect, na.rm = TRUE),
              total_indirect_effect = sum(total_indirect_effect, na.rm = TRUE))
  
  
  print(data_processed)
  
  
  
  data_processed2 <- data_processed %>%
    mutate(Total_Effect = Direct_Effect + total_indirect_effect)
  
  
  print(data_processed2)
  
  
  df_filtered1 <- data_processed2 %>%
    filter(grepl("EAR$", from_to))
  
  
  df_filtered1
  
  
  
  data_frame <- as.data.frame(df_filtered1)
  
  
  filtered_data1 <- data_frame %>%
    filter(Indirect_Effect == 0)
  
  
  print(filtered_data1)
  
  
  filtered_data2 <- filtered_data1[,-(3)]
  filtered_data2
  
  
  
  data_frame <- as.data.frame(filtered_data2)
  
  
  data_frame$from_to_clean <- sub(" .*", "", data_frame$from_to)
  
  
  kk4 <- print(data_frame[, c("from_to_clean", "Direct_Effect", "total_indirect_effect", "Total_Effect")])
  kk4 
  
  
  
  library(ggplot2)
  
  
  data_frame <- as.data.frame(kk4 )
  
  
  data_long <- pivot_longer(data_frame, 
                            cols = c(Direct_Effect, total_indirect_effect, Total_Effect),
                            names_to = "Effect_Type", 
                            values_to = "Effect_Value")
  
  
  
  
  
  
  
  data_long$Effect_Type <- factor(data_long$Effect_Type,
                                  levels = c("Direct_Effect", "total_indirect_effect", "Total_Effect"))
  
  
  p4_2 <- ggplot(data_long, aes(x=from_to_clean, y=Effect_Value, fill = Effect_Type)) +
    geom_bar(aes(fill = Effect_Type), stat = "identity", color = "black", size = 0.8,
             position = position_dodge(width = 0.7), width = 1.5) +
    scale_y_continuous(limits = c(-1, 1)) + 
    
    scale_fill_manual(values = c("lightpink1", "lightsteelblue1", "honeydew2"),
                      breaks = c("Direct_Effect", "total_indirect_effect", "Total_Effect")) +
    theme_bw()+ 
    geom_hline(yintercept = 0, linetype = "solid", color = "black", size = 1) +  
    theme(panel.grid.major = element_blank(),  
          panel.grid.minor = element_blank(),  
          panel.background = element_blank(),  
          axis.text.x = element_text(angle = 45, hjust = 1), 
          axis.title.x = element_text(size = 14), 
          axis.title.y = element_text(size = 20),
          axis.text = element_text(size = 16),
          legend.text = element_text(size = 14),
          strip.text = element_text(size = 16, hjust = 0.5),
          panel.border = element_rect(linewidth = 1.3, color = "black"))
  p4_2
}

p4_1
p4_2
