# Supplementary material for: Plant–Earthworm Interaction Favors Invasive Alien Plants Over Natives in Cd‐Contaminated Environments
Source: Ecol Evol. 2025 Jun 30;15(7):e71538. doi: 10.1002/ece3.71538 (PMC12207486; doi:10.1002/ece3.71538)
Supplement: Supplementary file 1 — Data S1. [file ECE3-15-e71538-s001.zip › biomass_earthworm20211013.csv]

species_identity	genus	family	origin	HM	function_group	function_group2	biomass_begin	biomass_harvest	Plant_number	Pot_number	EAR
Pennisetum_purpureum	Pennisetum	Gramineae	invasive	without	Grass	Other	0.3541	0.243	1	25	0.1111
Pennisetum_purpureum	Pennisetum	Gramineae	invasive	without	Grass	Other	0.4508	0.1824	2	26	0.2684
Pennisetum_purpureum	Pennisetum	Gramineae	invasive	without	Grass	Other	0.5149	0.2702	3	27	0.2447
Pennisetum_purpureum	Pennisetum	Gramineae	invasive	without	Grass	Other	0.4356	0.2513	4	28	0.1843
Paspalum_dilatatum	Paspalum	Gramineae	invasive	without	Grass	Other	0.3585	0.1504	1	29	0.2081
Paspalum_dilatatum	Paspalum	Gramineae	invasive	without	Grass	Other	0.4069	0.2406	2	30	0.1663
Paspalum_dilatatum	Paspalum	Gramineae	invasive	without	Grass	Other	0.4264	0.2167	3	31	0.2097
Paspalum_dilatatum	Paspalum	Gramineae	invasive	without	Grass	Other	0.4507	0.185	4	32	0.2657
Crotalaria_pallida	Crotalaria	Leguminosae	invasive	without	Legume	Legume	0.4644	0.2813	1	33	0.1832
Crotalaria_pallida	Crotalaria	Leguminosae	invasive	without	Legume	Legume	0.4355	0.2339	2	34	0.2016
Crotalaria_pallida	Crotalaria	Leguminosae	invasive	without	Legume	Legume	0.4349	0.2076	3	35	0.2273
Crotalaria_pallida	Crotalaria	Leguminosae	invasive	without	Legume	Legume	0.4606	0.2525	4	36	0.3081
Trifolium_pratense	Trifolium	Leguminosae	invasive	without	Legume	Legume	0.4372	0.3101	1	37	0.1271
Trifolium_pratense	Trifolium	Leguminosae	invasive	without	Legume	Legume	0.3881	0.2601	2	38	0.128
Trifolium_pratense	Trifolium	Leguminosae	invasive	without	Legume	Legume	0.4082	0.193	3	39	0.2152
Trifolium_pratense	Trifolium	Leguminosae	invasive	without	Legume	Legume	0.4453	0.3073	4	40	0.1381
Alternanthera_philoxeroides	Alternanthera	Amaranthaceae	invasive	without	Forb	Other	0.3962	0.1889	1	41	0.2073
Alternanthera_philoxeroides	Alternanthera	Amaranthaceae	invasive	without	Forb	Other	0.397	0.2038	2	42	0.1932
Alternanthera_philoxeroides	Alternanthera	Amaranthaceae	invasive	without	Forb	Other	0.4627	0.2094	3	43	0.2533
Alternanthera_philoxeroides	Alternanthera	Amaranthaceae	invasive	without	Forb	Other	0.376	0.2139	4	44	0.1621
Sphagneticola_trilobata	Sphagneticola	Asteraceae	invasive	without	Forb	Other	0.4195	0.248	1	45	0.1715
Sphagneticola_trilobata	Sphagneticola	Asteraceae	invasive	without	Forb	Other	0.3824	0.2569	2	46	0.1255
Sphagneticola_trilobata	Sphagneticola	Asteraceae	invasive	without	Forb	Other	0.4104	0.218	3	47	0.1924
Sphagneticola_trilobata	Sphagneticola	Asteraceae	invasive	without	Forb	Other	0.4668	0.2348	4	48	0.232
Pennisetum_purpureum	Pennisetum	Gramineae	invasive	with	Grass	Other	0.3847	0.2233	1	73	0.1614
Pennisetum_purpureum	Pennisetum	Gramineae	invasive	with	Grass	Other	0.4807	0.198	2	74	0.2827
Pennisetum_purpureum	Pennisetum	Gramineae	invasive	with	Grass	Other	0.4185	0.2007	3	75	0.2178
Pennisetum_purpureum	Pennisetum	Gramineae	invasive	with	Grass	Other	0.4678	0.2213	4	76	0.2465
Paspalum_dilatatum	Paspalum	Gramineae	invasive	with	Grass	Other	0.4262	0.221	1	77	0.2052
Paspalum_dilatatum	Paspalum	Gramineae	invasive	with	Grass	Other	0.436	0.1527	2	78	0.2833
Paspalum_dilatatum	Paspalum	Gramineae	invasive	with	Grass	Other	0.4251	0.2366	3	79	0.1885
Paspalum_dilatatum	Paspalum	Gramineae	invasive	with	Grass	Other	0.3801	0.1875	4	80	0.1926
Crotalaria_pallida	Crotalaria	Leguminosae	invasive	with	Legume	Legume	0.4398	0.3125	1	81	0.1273
Crotalaria_pallida	Crotalaria	Leguminosae	invasive	with	Legume	Legume	0.385	0.222	2	82	0.163
Crotalaria_pallida	Crotalaria	Leguminosae	invasive	with	Legume	Legume	0.4262	0.22	3	83	0.2062
Crotalaria_pallida	Crotalaria	Leguminosae	invasive	with	Legume	Legume	0.4012	0.2235	4	84	0.1777
Trifolium_pratense	Trifolium	Leguminosae	invasive	with	Legume	Legume	0.4197	0.211	1	85	0.2087
Trifolium_pratense	Trifolium	Leguminosae	invasive	with	Legume	Legume	0.4994	0.3828	2	86	0.1166
Trifolium_pratense	Trifolium	Leguminosae	invasive	with	Legume	Legume	0.4315	0.2983	3	87	0.1332
Trifolium_pratense	Trifolium	Leguminosae	invasive	with	Legume	Legume	0.4386	0.2057	4	88	0.2329
Alternanthera_philoxeroides	Alternanthera	Amaranthaceae	invasive	with	Forb	Other	0.4137	0.2142	1	89	0.1995
Alternanthera_philoxeroides	Alternanthera	Amaranthaceae	invasive	with	Forb	Other	0.4386	0.2409	2	90	0.1977
Alternanthera_philoxeroides	Alternanthera	Amaranthaceae	invasive	with	Forb	Other	0.4382	0.1548	3	91	0.2835
Alternanthera_philoxeroides	Alternanthera	Amaranthaceae	invasive	with	Forb	Other	0.4316	0.2125	4	92	0.2191
Sphagneticola_trilobata	Sphagneticola	Asteraceae	invasive	with	Forb	Other	0.4036	0.1425	1	93	0.2611
Sphagneticola_trilobata	Sphagneticola	Asteraceae	invasive	with	Forb	Other	0.409	0.1881	2	94	0.2209
Sphagneticola_trilobata	Sphagneticola	Asteraceae	invasive	with	Forb	Other	0.4526	0.1848	3	95	0.2678
Sphagneticola_trilobata	Sphagneticola	Asteraceae	invasive	with	Forb	Other	0.4353	0.237	4	96	0.1983
Pennisetum_alopecuroides	Pennisetum	Gramineae	native	without	Grass	Other	0.3822	0.1873	1	121	0.1949
Pennisetum_alopecuroides	Pennisetum	Gramineae	native	without	Grass	Other	0.4224	0.2188	2	122	0.2037
Pennisetum_alopecuroides	Pennisetum	Gramineae	native	without	Grass	Other	0.4035	0.2572	3	123	0.1463
Pennisetum_alopecuroides	Pennisetum	Gramineae	native	without	Grass	Other	0.3883	0.2185	4	124	0.1698
Paspalum_paspaloides	Paspalum	Gramineae	native	without	Grass	Other	0.4303	0.2785	1	125	0.1518
Paspalum_paspaloides	Paspalum	Gramineae	native	without	Grass	Other	0.3704	0.2066	2	126	0.1638
Paspalum_paspaloides	Paspalum	Gramineae	native	without	Grass	Other	0.3982	0.2263	3	127	0.1719
Paspalum_paspaloides	Paspalum	Gramineae	native	without	Grass	Other	0.393	0.2151	4	128	0.1779
Melilotus_albus	Melilotus	Leguminosae	native	without	Legume	Legume	0.3711	0.2023	1	129	0.1688
Melilotus_albus	Melilotus	Leguminosae	native	without	Legume	Legume	0.396	0.2196	2	130	0.1764
Melilotus_albus	Melilotus	Leguminosae	native	without	Legume	Legume	0.4097	0.265	3	131	0.1447
Melilotus_albus	Melilotus	Leguminosae	native	without	Legume	Legume	0.4009	0.23	4	132	0.1709
Melilotus_officinalis	Melilotus	Leguminosae	native	without	Legume	Legume	0.5014	0.2675	1	133	0.2339
Melilotus_officinalis	Melilotus	Leguminosae	native	without	Legume	Legume	0.482	NA	2	134	NA
Melilotus_officinalis	Melilotus	Leguminosae	native	without	Legume	Legume	0.5041	0.2947	3	135	0.2094
Melilotus_officinalis	Melilotus	Leguminosae	native	without	Legume	Legume	0.4294	0.2361	4	136	0.1933
Alternanthera_sessilis	Alternanthera	Amaranthaceae	native	without	Forb	Other	0.3998	0.264	1	137	0.1358
Alternanthera_sessilis	Alternanthera	Amaranthaceae	native	without	Forb	Other	0.3868	0.1711	2	138	0.2157
Alternanthera_sessilis	Alternanthera	Amaranthaceae	native	without	Forb	Other	0.4431	0.2068	3	139	0.2363
Alternanthera_sessilis	Alternanthera	Amaranthaceae	native	without	Forb	Other	0.42	0.2515	4	140	0.1685
Sphagneticola_chinensis	Sphagneticola	Asteraceae	native	without	Forb	Other	0.3911	0.2118	1	141	0.1793
Sphagneticola_chinensis	Sphagneticola	Asteraceae	native	without	Forb	Other	0.4438	0.1971	2	142	0.2467
Sphagneticola_chinensis	Sphagneticola	Asteraceae	native	without	Forb	Other	0.4224	0.2864	3	143	0.136
Sphagneticola_chinensis	Sphagneticola	Asteraceae	native	without	Forb	Other	0.4127	0.24	4	144	0.1727
Pennisetum_alopecuroides	Pennisetum	Gramineae	native	with	Grass	Other	0.4127	0.1934	1	169	0.2193
Pennisetum_alopecuroides	Pennisetum	Gramineae	native	with	Grass	Other	0.4569	0.1872	2	170	0.2697
Pennisetum_alopecuroides	Pennisetum	Gramineae	native	with	Grass	Other	0.4149	0.2391	3	171	0.1758
Pennisetum_alopecuroides	Pennisetum	Gramineae	native	with	Grass	Other	0.4217	0.1909	4	172	0.2308
Paspalum_paspaloides	Paspalum	Gramineae	native	with	Grass	Other	0.4276	0.2238	1	173	0.2038
Paspalum_paspaloides	Paspalum	Gramineae	native	with	Grass	Other	0.389	0.1758	2	174	0.2132
Paspalum_paspaloides	Paspalum	Gramineae	native	with	Grass	Other	0.4355	0.1838	3	175	0.2517
Paspalum_paspaloides	Paspalum	Gramineae	native	with	Grass	Other	0.396	0.1628	4	176	0.2333
Melilotus_albus	Melilotus	Leguminosae	native	with	Legume	Legume	0.3962	0.28	1	177	0.1162
Melilotus_albus	Melilotus	Leguminosae	native	with	Legume	Legume	0.4485	0.284	2	178	0.1645
Melilotus_albus	Melilotus	Leguminosae	native	with	Legume	Legume	0.4186	NA	3	179	NA
Melilotus_albus	Melilotus	Leguminosae	native	with	Legume	Legume	0.4178	0.243	4	180	0.1748
Melilotus_officinalis	Melilotus	Leguminosae	native	with	Legume	Legume	0.4463	0.1802	1	181	0.2661
Melilotus_officinalis	Melilotus	Leguminosae	native	with	Legume	Legume	0.4615	0.213	2	182	0.2485
Melilotus_officinalis	Melilotus	Leguminosae	native	with	Legume	Legume	0.3853	0.2382	3	183	0.1471
Melilotus_officinalis	Melilotus	Leguminosae	native	with	Legume	Legume	0.4374	0.2005	4	184	0.2369
Alternanthera_sessilis	Alternanthera	Amaranthaceae	native	with	Forb	Other	0.4073	0.1801	1	185	0.2272
Alternanthera_sessilis	Alternanthera	Amaranthaceae	native	with	Forb	Other	0.3916	0.234	2	186	0.1576
Alternanthera_sessilis	Alternanthera	Amaranthaceae	native	with	Forb	Other	0.4721	0.198	3	187	0.2741
Alternanthera_sessilis	Alternanthera	Amaranthaceae	native	with	Forb	Other	0.4367	NA	4	188	NA
Sphagneticola_chinensis	Sphagneticola	Asteraceae	native	with	Forb	Other	0.4182	0.2158	1	189	0.2024
Sphagneticola_chinensis	Sphagneticola	Asteraceae	native	with	Forb	Other	0.4039	0.1898	2	190	0.2141
Sphagneticola_chinensis	Sphagneticola	Asteraceae	native	with	Forb	Other	0.4002	0.1793	3	191	0.221
Sphagneticola_chinensis	Sphagneticola	Asteraceae	native	with	Forb	Other	0.4664	0.231	4	192	0.2354
