# Supplementary material for: Plant–Earthworm Interaction Favors Invasive Alien Plants Over Natives in Cd‐Contaminated Environments
Source: Ecol Evol. 2025 Jun 30;15(7):e71538. doi: 10.1002/ece3.71538 (PMC12207486; doi:10.1002/ece3.71538)
Supplement: Supplementary file 1 — Data S1. [file ECE3-15-e71538-s001.zip › read me.txt]

Plant-earthworm interaction favors invasive alien plants over natives in Cd-contaminated environments

:::
  
We have submitted our raw data of plant biomass (**Abiomass_plant20211013FF.csv**)，
earthworm biomass (**biomass_earthworm20211013.csv**), 
data of SEM (**SEMzong.csv**), 
and R script (**ALL_CODE.R**).


## Descriptions

### **Abiomass_plant20211013FF.csv**

*   *species_identity*  : species identity of plants
*   *genus*  : genus of plants
*   *family*  : family of plants
*   *origin*  : origin of plants (Native or Invasive)
*   *HM*  : treatment of Cd addition (with or without)
*   *earthworm*  : treatment of earthworm addition (with or without)
*   *function_group*  : function group of plants (Legume, Grass, Forb)
*   *function_group2*  : function group of plants (Legume or Other)
*   *zuhe_oe*  : combine treatment origin and earthworm
*   *zuhe_oh*  : combine treatment origin and HM
*   *zuhe_eh*  : combine treatment earthworm and HM
*   *biomass*  : total biomass of plants
*   *root_mass*  : root mass of plants
*   *stem_mass*  : stem mass of plants
*   *leaf_mass*  : leaf mass of plants
*   *shoot_mass*  : shoot mass of plants (sum stem and leaf mass)
*   *Plant_number*  : repetition number of treatment
*   *Pot_number*  : pot number
*   *RS*  : root shoot ratio
*   *RMF*  : root mass fraction

### **biomass_earthworm20211013.csv**
*   *biomass_begin*  : begain biomass of earthworm
*   *biomass_harvest*  : final biomass of earthworm
*   *EAR*  : change biomass of earthworm

### **SEMzong.csv**
same as above two files


All "NA" in our files are missing datas
