# Supplementary material for: Plant–Earthworm Interaction Favors Invasive Alien Plants Over Natives in Cd‐Contaminated Environments
Source: Ecol Evol. 2025 Jun 30;15(7):e71538. doi: 10.1002/ece3.71538 (PMC12207486; doi:10.1002/ece3.71538)
Supplement: Supplementary file 1 — Data S1. [file ECE3-15-e71538-s001.zip › SEMzong.csv]

species_identity	genus	family	origin	HM	earthworm	function_group	function_group2	zuhe_oe	zuhe_oh	zuhe_eh	biomass	root_mass	stem_mass	leaf_mass	shoot_mass	Plant_number	Pot_number	genus	root_shoot	RS	RMF	EAR
Pennisetum_purpureum	Pennisetum	Gramineae	Invasive	0	0	Grass	Other	I_without	I_without	ewt_hwt	8.334	2.517	2.23	3.587	5.817	1	1	Pennisetum	0.432697267	0.432697267	0.302015839	0
Pennisetum_purpureum	Pennisetum	Gramineae	Invasive	0	0	Grass	Other	I_without	I_without	ewt_hwt	9.594	1.466	3.77	4.358	8.128	2	2	Pennisetum	0.180364173	0.180364173	0.152803836	0
Pennisetum_purpureum	Pennisetum	Gramineae	Invasive	0	0	Grass	Other	I_without	I_without	ewt_hwt	10.563	1.211	5.353	3.999	9.352	3	3	Pennisetum	0.129491018	0.129491018	0.114645461	0
Pennisetum_purpureum	Pennisetum	Gramineae	Invasive	0	0	Grass	Other	I_without	I_without	ewt_hwt	11.013	3.066	3.707	4.24	7.947	4	4	Pennisetum	0.385805965	0.385805965	0.278398257	0
Paspalum_dilatatum	Paspalum	Gramineae	Invasive	0	0	Grass	Other	I_without	I_without	ewt_hwt	5.577	1.184	2.225	2.168	4.393	1	5	Paspalum	0.26951969	0.26951969	0.21230052	0
Paspalum_dilatatum	Paspalum	Gramineae	Invasive	0	0	Grass	Other	I_without	I_without	ewt_hwt	4.186	0.602	1.851	1.733	3.584	2	6	Paspalum	0.16796875	0.16796875	0.143812709	0
Paspalum_dilatatum	Paspalum	Gramineae	Invasive	0	0	Grass	Other	I_without	I_without	ewt_hwt	4.135	0.078	1.23	2.827	4.057	3	7	Paspalum	0.019226029	0.019226029	0.018863362	0
Paspalum_dilatatum	Paspalum	Gramineae	Invasive	0	0	Grass	Other	I_without	I_without	ewt_hwt	8.058	2.116	0.953	4.989	5.942	4	8	Paspalum	0.356109054	0.356109054	0.262596178	0
Crotalaria_pallida	Crotalaria	Leguminosae	Invasive	0	0	Legume	Legume	I_without	I_without	ewt_hwt	5.617	0.691	2.063	2.863	4.926	1	9	Crotalaria	0.140276086	0.140276086	0.123019405	0
Crotalaria_pallida	Crotalaria	Leguminosae	Invasive	0	0	Legume	Legume	I_without	I_without	ewt_hwt	6.471	0.84	2.148	3.483	5.631	2	10	Crotalaria	0.149174214	0.149174214	0.129809921	0
Crotalaria_pallida	Crotalaria	Leguminosae	Invasive	0	0	Legume	Legume	I_without	I_without	ewt_hwt	3.787	0.688	1.202	1.897	3.099	3	11	Crotalaria	0.222007099	0.222007099	0.181674148	0
Crotalaria_pallida	Crotalaria	Leguminosae	Invasive	0	0	Legume	Legume	I_without	I_without	ewt_hwt	6.231	0.743	2.148	3.34	5.488	4	12	Crotalaria	0.135386297	0.135386297	0.119242497	0
Trifolium_pratense	Trifolium	Leguminosae	Invasive	0	0	Legume	Legume	I_without	I_without	ewt_hwt	7.696	1.039	0.44	6.217	6.657	1	13	Trifolium	0.156076311	0.156076311	0.135005198	0
Trifolium_pratense	Trifolium	Leguminosae	Invasive	0	0	Legume	Legume	I_without	I_without	ewt_hwt	6.425	1.421	2.206	2.798	5.004	2	14	Trifolium	0.283972822	0.283972822	0.221167315	0
Trifolium_pratense	Trifolium	Leguminosae	Invasive	0	0	Legume	Legume	I_without	I_without	ewt_hwt	6.739	1.843	0.463	4.433	4.896	3	15	Trifolium	0.376429739	0.376429739	0.273482713	0
Trifolium_pratense	Trifolium	Leguminosae	Invasive	0	0	Legume	Legume	I_without	I_without	ewt_hwt	10.701	2.873	0.696	7.132	7.828	4	16	Trifolium	0.367015841	0.367015841	0.268479581	0
Alternanthera_philoxeroides	Alternanthera	Amaranthaceae	Invasive	0	0	Forb	Other	I_without	I_without	ewt_hwt	6.852	0.94	3.81	2.102	5.912	1	17	Alternanthera	0.158998647	0.158998647	0.137186223	0
Alternanthera_philoxeroides	Alternanthera	Amaranthaceae	Invasive	0	0	Forb	Other	I_without	I_without	ewt_hwt	4.6	0.688	2.665	1.247	3.912	2	18	Alternanthera	0.175869121	0.175869121	0.149565217	0
Alternanthera_philoxeroides	Alternanthera	Amaranthaceae	Invasive	0	0	Forb	Other	I_without	I_without	ewt_hwt	5.445	1.23	2.821	1.394	4.215	3	19	Alternanthera	0.291814947	0.291814947	0.225895317	0
Alternanthera_philoxeroides	Alternanthera	Amaranthaceae	Invasive	0	0	Forb	Other	I_without	I_without	ewt_hwt	5.108	0.909	2.88	1.319	4.199	4	20	Alternanthera	0.216480114	0.216480114	0.177956147	0
Sphagneticola_trilobata	Sphagneticola	Asteraceae	Invasive	0	0	Forb	Other	I_without	I_without	ewt_hwt	6.239	0.783	2.668	2.788	5.456	1	21	Sphagneticola	0.14351173	0.14351173	0.125500882	0
Sphagneticola_trilobata	Sphagneticola	Asteraceae	Invasive	0	0	Forb	Other	I_without	I_without	ewt_hwt	5.796	0.299	2.521	2.976	5.497	2	22	Sphagneticola	0.054393305	0.054393305	0.051587302	0
Sphagneticola_trilobata	Sphagneticola	Asteraceae	Invasive	0	0	Forb	Other	I_without	I_without	ewt_hwt	5.547	0.809	2.414	2.324	4.738	3	23	Sphagneticola	0.170747151	0.170747151	0.145844601	0
Sphagneticola_trilobata	Sphagneticola	Asteraceae	Invasive	0	0	Forb	Other	I_without	I_without	ewt_hwt	5.658	0.395	2.775	2.488	5.263	4	24	Sphagneticola	0.075052252	0.075052252	0.069812655	0
Alternanthera_philoxeroides	Alternanthera	Amaranthaceae	Invasive	1	1	Forb	Other	I_with	I_with	ew_hw	7.048	1.954	2.844	2.25	5.094	1	89	Alternanthera	0.383588536	0.383588536	0.277241771	0.1995
Alternanthera_philoxeroides	Alternanthera	Amaranthaceae	Invasive	1	1	Forb	Other	I_with	I_with	ew_hw	4.508	0.827	2.268	1.413	3.681	2	90	Alternanthera	0.22466721	0.22466721	0.183451642	0.1977
Alternanthera_philoxeroides	Alternanthera	Amaranthaceae	Invasive	1	1	Forb	Other	I_with	I_with	ew_hw	5.554	1.306	2.492	1.756	4.248	3	91	Alternanthera	0.307438795	0.307438795	0.235145841	0.2835
Alternanthera_philoxeroides	Alternanthera	Amaranthaceae	Invasive	1	1	Forb	Other	I_with	I_with	ew_hw	4.047	0.993	1.667	1.387	3.054	4	92	Alternanthera	0.325147348	0.325147348	0.245366938	0.2191
Alternanthera_philoxeroides	Alternanthera	Amaranthaceae	Invasive	0	1	Forb	Other	I_with	I_without	ew_hwt	6.029	0.998	3.123	1.908	5.031	1	41	Alternanthera	0.198370105	0.198370105	0.165533256	0.2073
Alternanthera_philoxeroides	Alternanthera	Amaranthaceae	Invasive	0	1	Forb	Other	I_with	I_without	ew_hwt	6.174	1.147	3.439	1.588	5.027	2	42	Alternanthera	0.228167893	0.228167893	0.185779074	0.1932
Alternanthera_philoxeroides	Alternanthera	Amaranthaceae	Invasive	0	1	Forb	Other	I_with	I_without	ew_hwt	6.297	1.037	1.94	3.32	5.26	3	43	Alternanthera	0.197148289	0.197148289	0.164681594	0.2533
Alternanthera_philoxeroides	Alternanthera	Amaranthaceae	Invasive	0	1	Forb	Other	I_with	I_without	ew_hwt	5.405	0.902	2.756	1.747	4.503	4	44	Alternanthera	0.200310904	0.200310904	0.166882516	0.1621
Alternanthera_sessilis	Alternanthera	Amaranthaceae	Native	1	1	Forb	Other	N_with	N_with	ew_hw	0.159	0.022	0.09	0.047	0.137	1	185	Alternanthera	0.160583942	0.160583942	0.13836478	0.2272
Alternanthera_sessilis	Alternanthera	Amaranthaceae	Native	1	1	Forb	Other	N_with	N_with	ew_hw	0.37	0.063	0.155	0.152	0.307	2	186	Alternanthera	0.205211726	0.205211726	0.17027027	0.1576
Alternanthera_sessilis	Alternanthera	Amaranthaceae	Native	1	1	Forb	Other	N_with	N_with	ew_hw	2.238	0.717	0.89	0.631	1.521	3	187	Alternanthera	0.471400394	0.471400394	0.320375335	0.2741
Alternanthera_sessilis	Alternanthera	Amaranthaceae	Native	1	1	Forb	Other	N_with	N_with	ew_hw	1.494	0.467	0.53	0.497	1.027	4	188	Alternanthera	0.454722493	0.454722493	0.312583668	NA
Alternanthera_sessilis	Alternanthera	Amaranthaceae	Native	0	1	Forb	Other	N_with	N_without	ew_hwt	3.919	1.193	1.433	1.293	2.726	1	137	Alternanthera	0.437637564	0.437637564	0.304414391	0.1358
Alternanthera_sessilis	Alternanthera	Amaranthaceae	Native	0	1	Forb	Other	N_with	N_without	ew_hwt	4.515	1.534	1.61	1.371	2.981	2	138	Alternanthera	0.514592419	0.514592419	0.339756368	0.2157
Alternanthera_sessilis	Alternanthera	Amaranthaceae	Native	0	1	Forb	Other	N_with	N_without	ew_hwt	1.094	0.462	0.276	0.356	0.632	3	139	Alternanthera	0.731012658	0.731012658	0.422303473	0.2363
Alternanthera_sessilis	Alternanthera	Amaranthaceae	Native	0	1	Forb	Other	N_with	N_without	ew_hwt	4.841	1.812	1.712	1.317	3.029	4	140	Alternanthera	0.598217233	0.598217233	0.37430283	0.1685
Crotalaria_pallida	Crotalaria	Leguminosae	Invasive	1	1	Legume	Legume	I_with	I_with	ew_hw	4.075	1.662	1.063	1.35	2.413	1	81	Crotalaria	0.688769167	0.688769167	0.407852761	0.1273
Crotalaria_pallida	Crotalaria	Leguminosae	Invasive	1	1	Legume	Legume	I_with	I_with	ew_hw	3.271	0.709	1.219	1.343	2.562	2	82	Crotalaria	0.276736924	0.276736924	0.216753286	0.163
Crotalaria_pallida	Crotalaria	Leguminosae	Invasive	1	1	Legume	Legume	I_with	I_with	ew_hw	3.375	0.469	1.167	1.739	2.906	3	83	Crotalaria	0.161390227	0.161390227	0.138962963	0.2062
Crotalaria_pallida	Crotalaria	Leguminosae	Invasive	1	1	Legume	Legume	I_with	I_with	ew_hw	5.222	1.906	1.934	1.382	3.316	4	84	Crotalaria	0.574788902	0.574788902	0.364994255	0.1777
Crotalaria_pallida	Crotalaria	Leguminosae	Invasive	0	1	Legume	Legume	I_with	I_without	ew_hwt	7.8	0.675	2.753	4.372	7.125	1	33	Crotalaria	0.094736842	0.094736842	0.086538462	0.1832
Crotalaria_pallida	Crotalaria	Leguminosae	Invasive	0	1	Legume	Legume	I_with	I_without	ew_hwt	4.289	1.392	1.227	1.67	2.897	2	34	Crotalaria	0.480497066	0.480497066	0.324551177	0.2016
Crotalaria_pallida	Crotalaria	Leguminosae	Invasive	0	1	Legume	Legume	I_with	I_without	ew_hwt	5.407	0.459	1.984	2.964	4.948	3	35	Crotalaria	0.092764753	0.092764753	0.084889957	0.2273
Crotalaria_pallida	Crotalaria	Leguminosae	Invasive	0	1	Legume	Legume	I_with	I_without	ew_hwt	6.862	2.77	2.08	2.012	4.092	4	36	Crotalaria	0.676930596	0.676930596	0.403672399	0.3081
Pennisetum_purpureum	Pennisetum	Gramineae	Invasive	1	0	Grass	Other	I_without	I_with	ewt_hw	3.991	1.022	1.353	1.616	2.969	1	49	Pennisetum	0.344223644	0.344223644	0.256076171	0
Pennisetum_purpureum	Pennisetum	Gramineae	Invasive	1	0	Grass	Other	I_without	I_with	ewt_hw	2.946	0.646	1.16	1.14	2.3	2	50	Pennisetum	0.280869565	0.280869565	0.21928038	0
Pennisetum_purpureum	Pennisetum	Gramineae	Invasive	1	0	Grass	Other	I_without	I_with	ewt_hw	4.705	0.869	1.188	2.648	3.836	3	51	Pennisetum	0.22653806	0.22653806	0.184697131	0
Pennisetum_purpureum	Pennisetum	Gramineae	Invasive	1	0	Grass	Other	I_without	I_with	ewt_hw	2.146	0.607	0.944	0.595	1.539	4	52	Pennisetum	0.394411956	0.394411956	0.282851817	0
Paspalum_dilatatum	Paspalum	Gramineae	Invasive	1	0	Grass	Other	I_without	I_with	ewt_hw	3.201	0.491	1.315	1.395	2.71	1	53	Paspalum	0.181180812	0.181180812	0.153389566	0
Paspalum_dilatatum	Paspalum	Gramineae	Invasive	1	0	Grass	Other	I_without	I_with	ewt_hw	1.347	0.199	0.772	0.376	1.148	2	54	Paspalum	0.173344948	0.173344948	0.147735709	0
Paspalum_dilatatum	Paspalum	Gramineae	Invasive	1	0	Grass	Other	I_without	I_with	ewt_hw	2.905	0.387	1.252	1.266	2.518	3	55	Paspalum	0.153693407	0.153693407	0.133218589	0
Paspalum_dilatatum	Paspalum	Gramineae	Invasive	1	0	Grass	Other	I_without	I_with	ewt_hw	NA	NA	NA	NA	NA	4	56	Paspalum	NA	NA	NA	0
Crotalaria_pallida	Crotalaria	Leguminosae	Invasive	1	0	Legume	Legume	I_without	I_with	ewt_hw	2.005	0.316	0.757	0.932	1.689	1	57	Crotalaria	0.187092954	0.187092954	0.157605985	0
Crotalaria_pallida	Crotalaria	Leguminosae	Invasive	1	0	Legume	Legume	I_without	I_with	ewt_hw	3.122	0.31	0.846	1.966	2.812	2	58	Crotalaria	0.110241821	0.110241821	0.099295324	0
Crotalaria_pallida	Crotalaria	Leguminosae	Invasive	1	0	Legume	Legume	I_without	I_with	ewt_hw	3.15	0.596	1.04	1.514	2.554	3	59	Crotalaria	0.233359436	0.233359436	0.189206349	0
Crotalaria_pallida	Crotalaria	Leguminosae	Invasive	1	0	Legume	Legume	I_without	I_with	ewt_hw	3.474	0.412	1.693	1.369	3.062	4	60	Crotalaria	0.13455258	0.13455258	0.118595279	0
Trifolium_pratense	Trifolium	Leguminosae	Invasive	1	0	Legume	Legume	I_without	I_with	ewt_hw	5.507	1.429	0.309	3.769	4.078	1	61	Trifolium	0.350416871	0.350416871	0.259487924	0
Trifolium_pratense	Trifolium	Leguminosae	Invasive	1	0	Legume	Legume	I_without	I_with	ewt_hw	5.356	1.755	0.274	3.327	3.601	2	62	Trifolium	0.487364621	0.487364621	0.327669903	0
Trifolium_pratense	Trifolium	Leguminosae	Invasive	1	0	Legume	Legume	I_without	I_with	ewt_hw	7.897	2.091	0.475	5.331	5.806	3	63	Trifolium	0.360144678	0.360144678	0.264784095	0
Trifolium_pratense	Trifolium	Leguminosae	Invasive	1	0	Legume	Legume	I_without	I_with	ewt_hw	7.104	2.44	0.201	4.463	4.664	4	64	Trifolium	0.523156089	0.523156089	0.343468468	0
Alternanthera_philoxeroides	Alternanthera	Amaranthaceae	Invasive	1	0	Forb	Other	I_without	I_with	ewt_hw	4.351	0.833	2.151	1.367	3.518	1	65	Alternanthera	0.236782263	0.236782263	0.191450241	0
Alternanthera_philoxeroides	Alternanthera	Amaranthaceae	Invasive	1	0	Forb	Other	I_without	I_with	ewt_hw	4.094	0.82	1.829	1.445	3.274	2	66	Alternanthera	0.250458155	0.250458155	0.200293112	0
Alternanthera_philoxeroides	Alternanthera	Amaranthaceae	Invasive	1	0	Forb	Other	I_without	I_with	ewt_hw	4.059	0.837	1.953	1.269	3.222	3	67	Alternanthera	0.259776536	0.259776536	0.206208426	0
Alternanthera_philoxeroides	Alternanthera	Amaranthaceae	Invasive	1	0	Forb	Other	I_without	I_with	ewt_hw	3.226	0.71	1.436	1.08	2.516	4	68	Alternanthera	0.282193959	0.282193959	0.220086795	0
Sphagneticola_trilobata	Sphagneticola	Asteraceae	Invasive	1	0	Forb	Other	I_without	I_with	ewt_hw	4.313	0.226	1.848	2.239	4.087	1	69	Sphagneticola	0.055297284	0.055297284	0.052399722	0
Sphagneticola_trilobata	Sphagneticola	Asteraceae	Invasive	1	0	Forb	Other	I_without	I_with	ewt_hw	4.024	0.238	1.797	1.989	3.786	2	70	Sphagneticola	0.06286318	0.06286318	0.059145129	0
Sphagneticola_trilobata	Sphagneticola	Asteraceae	Invasive	1	0	Forb	Other	I_without	I_with	ewt_hw	4.849	0.335	1.921	2.593	4.514	3	71	Sphagneticola	0.074213558	0.074213558	0.06908641	0
Sphagneticola_trilobata	Sphagneticola	Asteraceae	Invasive	1	0	Forb	Other	I_without	I_with	ewt_hw	3.148	0.181	1.261	1.706	2.967	4	72	Sphagneticola	0.061004382	0.061004382	0.057496823	0
Melilotus_albus	Melilotus	Leguminosae	Native	1	1	Legume	Legume	N_with	N_with	ew_hw	3.95	2.674	0.813	0.463	1.276	1	177	Melilotus	2.095611285	2.095611285	0.676962025	0.1162
Melilotus_albus	Melilotus	Leguminosae	Native	1	1	Legume	Legume	N_with	N_with	ew_hw	3.119	2.199	0.439	0.481	0.92	2	178	Melilotus	2.390217391	2.390217391	0.705033665	0.1645
Melilotus_albus	Melilotus	Leguminosae	Native	1	1	Legume	Legume	N_with	N_with	ew_hw	4.972	2.391	0.931	1.65	2.581	3	179	Melilotus	0.926385122	0.926385122	0.480893001	NA
Melilotus_albus	Melilotus	Leguminosae	Native	1	1	Legume	Legume	N_with	N_with	ew_hw	4.268	1.94	0.631	1.697	2.328	4	180	Melilotus	0.833333333	0.833333333	0.454545455	0.1748
Melilotus_albus	Melilotus	Leguminosae	Native	0	1	Legume	Legume	N_with	N_without	ew_hwt	9.179	2.243	3.821	3.115	6.936	1	129	Melilotus	0.323385236	0.323385236	0.244362131	0.1688
Melilotus_albus	Melilotus	Leguminosae	Native	0	1	Legume	Legume	N_with	N_without	ew_hwt	5.327	2.288	1.533	1.506	3.039	2	130	Melilotus	0.752879237	0.752879237	0.429510043	0.1764
Melilotus_albus	Melilotus	Leguminosae	Native	0	1	Legume	Legume	N_with	N_without	ew_hwt	5.745	2.546	0.777	2.422	3.199	3	131	Melilotus	0.795873711	0.795873711	0.443167972	0.1447
Melilotus_albus	Melilotus	Leguminosae	Native	0	1	Legume	Legume	N_with	N_without	ew_hwt	6.261	3.751	0.984	1.526	2.51	4	132	Melilotus	1.494422311	1.494422311	0.599105574	0.1709
Melilotus_officinalis	Melilotus	Leguminosae	Native	1	1	Legume	Legume	N_with	N_with	ew_hw	4.13	2.768	0.766	0.596	1.362	1	181	Melilotus	2.032305433	2.032305433	0.670217918	0.2661
Melilotus_officinalis	Melilotus	Leguminosae	Native	1	1	Legume	Legume	N_with	N_with	ew_hw	7.215	1.96	2.523	2.732	5.255	2	182	Melilotus	0.372978116	0.372978116	0.271656272	0.2485
Melilotus_officinalis	Melilotus	Leguminosae	Native	1	1	Legume	Legume	N_with	N_with	ew_hw	3.618	1.992	0.826	0.8	1.626	3	183	Melilotus	1.225092251	1.225092251	0.550580431	0.1471
Melilotus_officinalis	Melilotus	Leguminosae	Native	1	1	Legume	Legume	N_with	N_with	ew_hw	5.439	2.963	0.897	1.579	2.476	4	184	Melilotus	1.196688207	1.196688207	0.544769259	0.2369
Melilotus_officinalis	Melilotus	Leguminosae	Native	0	1	Legume	Legume	N_with	N_without	ew_hwt	8.582	2.115	2.757	3.71	6.467	1	133	Melilotus	0.327044998	0.327044998	0.24644605	0.2339
Melilotus_officinalis	Melilotus	Leguminosae	Native	0	1	Legume	Legume	N_with	N_without	ew_hwt	7.658	3.04	0.907	3.711	4.618	2	134	Melilotus	0.658293634	0.658293634	0.396970488	NA
Melilotus_officinalis	Melilotus	Leguminosae	Native	0	1	Legume	Legume	N_with	N_without	ew_hwt	7.442	3.918	1.268	2.256	3.524	3	135	Melilotus	1.111804767	1.111804767	0.526471379	0.2094
Melilotus_officinalis	Melilotus	Leguminosae	Native	0	1	Legume	Legume	N_with	N_without	ew_hwt	6.769	3.347	1.014	2.408	3.422	4	136	Melilotus	0.978082992	0.978082992	0.494460038	0.1933
Paspalum_dilatatum	Paspalum	Gramineae	Invasive	1	1	Grass	Other	I_with	I_with	ew_hw	6.649	0.245	0.766	5.638	6.404	1	77	Paspalum	0.038257339	0.038257339	0.036847646	0.2052
Paspalum_dilatatum	Paspalum	Gramineae	Invasive	1	1	Grass	Other	I_with	I_with	ew_hw	9.268	1.957	2.496	4.815	7.311	2	78	Paspalum	0.26767884	0.26767884	0.211156668	0.2833
Paspalum_dilatatum	Paspalum	Gramineae	Invasive	1	1	Grass	Other	I_with	I_with	ew_hw	7.103	0.578	0.954	5.571	6.525	3	79	Paspalum	0.088582375	0.088582375	0.081374067	0.1885
Paspalum_dilatatum	Paspalum	Gramineae	Invasive	1	1	Grass	Other	I_with	I_with	ew_hw	8.9	1.963	3.957	2.98	6.937	4	80	Paspalum	0.28297535	0.28297535	0.220561798	0.1926
Paspalum_dilatatum	Paspalum	Gramineae	Invasive	0	1	Grass	Other	I_with	I_without	ew_hwt	6.576	1.131	2.663	2.782	5.445	1	29	Paspalum	0.207713499	0.207713499	0.171989051	0.2081
Paspalum_dilatatum	Paspalum	Gramineae	Invasive	0	1	Grass	Other	I_with	I_without	ew_hwt	6.378	0.874	2.93	2.574	5.504	2	30	Paspalum	0.158793605	0.158793605	0.137033553	0.1663
Paspalum_dilatatum	Paspalum	Gramineae	Invasive	0	1	Grass	Other	I_with	I_without	ew_hwt	7.31	1.491	2.624	3.195	5.819	3	31	Paspalum	0.256229593	0.256229593	0.203967168	0.2097
Paspalum_dilatatum	Paspalum	Gramineae	Invasive	0	1	Grass	Other	I_with	I_without	ew_hwt	7.69	1.43	2.772	3.488	6.26	4	32	Paspalum	0.228434505	0.228434505	0.185955787	0.2657
Pennisetum_alopecuroides	Pennisetum	Gramineae	Native	0	0	Grass	Other	N_without	N_without	ewt_hwt	0.828	0.229	0.06	0.539	0.599	1	97	Pennisetum	0.38230384	0.38230384	0.276570048	0
Pennisetum_alopecuroides	Pennisetum	Gramineae	Native	0	0	Grass	Other	N_without	N_without	ewt_hwt	3.012	0.195	0.259	2.558	2.817	2	98	Pennisetum	0.069222577	0.069222577	0.064741036	0
Pennisetum_alopecuroides	Pennisetum	Gramineae	Native	0	0	Grass	Other	N_without	N_without	ewt_hwt	0.771	0.161	0.053	0.557	0.61	3	99	Pennisetum	0.263934426	0.263934426	0.208819715	0
Pennisetum_alopecuroides	Pennisetum	Gramineae	Native	0	0	Grass	Other	N_without	N_without	ewt_hwt	0.819	0.315	0.081	0.423	0.504	4	100	Pennisetum	0.625	0.625	0.384615385	0
Paspalum_paspaloides	Paspalum	Gramineae	Native	0	0	Grass	Other	N_without	N_without	ewt_hwt	1.537	0.208	0.633	0.696	1.329	1	101	Paspalum	0.156508653	0.156508653	0.135328562	0
Paspalum_paspaloides	Paspalum	Gramineae	Native	0	0	Grass	Other	N_without	N_without	ewt_hwt	3.73	0.064	0.814	2.852	3.666	2	102	Paspalum	0.01745772	0.01745772	0.017158177	0
Paspalum_paspaloides	Paspalum	Gramineae	Native	0	0	Grass	Other	N_without	N_without	ewt_hwt	2.81	0.157	1.42	1.233	2.653	3	103	Paspalum	0.059178289	0.059178289	0.055871886	0
Paspalum_paspaloides	Paspalum	Gramineae	Native	0	0	Grass	Other	N_without	N_without	ewt_hwt	2.068	0.269	0.924	0.875	1.799	4	104	Paspalum	0.149527515	0.149527515	0.130077369	0
Melilotus_albus	Melilotus	Leguminosae	Native	0	0	Legume	Legume	N_without	N_without	ewt_hwt	5.321	2.77	0.945	1.606	2.551	1	105	Melilotus	1.085848687	1.085848687	0.520578839	0
Melilotus_albus	Melilotus	Leguminosae	Native	0	0	Legume	Legume	N_without	N_without	ewt_hwt	3.947	2.147	0.98	0.82	1.8	2	106	Melilotus	1.192777778	1.192777778	0.543957436	0
Melilotus_albus	Melilotus	Leguminosae	Native	0	0	Legume	Legume	N_without	N_without	ewt_hwt	5.124	2.874	0.784	1.466	2.25	3	107	Melilotus	1.277333333	1.277333333	0.56088993	0
Melilotus_albus	Melilotus	Leguminosae	Native	0	0	Legume	Legume	N_without	N_without	ewt_hwt	6.021	2.909	1.195	1.917	3.112	4	108	Melilotus	0.934768638	0.934768638	0.483142335	0
Melilotus_officinalis	Melilotus	Leguminosae	Native	0	0	Legume	Legume	N_without	N_without	ewt_hwt	5.627	2.813	1.082	1.732	2.814	1	109	Melilotus	0.999644634	0.999644634	0.499911143	0
Melilotus_officinalis	Melilotus	Leguminosae	Native	0	0	Legume	Legume	N_without	N_without	ewt_hwt	4.547	1.867	1.381	1.299	2.68	2	110	Melilotus	0.696641791	0.696641791	0.410600396	0
Melilotus_officinalis	Melilotus	Leguminosae	Native	0	0	Legume	Legume	N_without	N_without	ewt_hwt	5.663	3.26	1.045	1.358	2.403	3	111	Melilotus	1.356637536	1.356637536	0.575666608	0
Melilotus_officinalis	Melilotus	Leguminosae	Native	0	0	Legume	Legume	N_without	N_without	ewt_hwt	8.222	3.945	1.576	2.701	4.277	4	112	Melilotus	0.922375497	0.922375497	0.479810265	0
Alternanthera_sessilis	Alternanthera	Amaranthaceae	Native	0	0	Forb	Other	N_without	N_without	ewt_hwt	4.445	1.729	1.603	1.113	2.716	1	113	Alternanthera	0.636597938	0.636597938	0.388976378	0
Alternanthera_sessilis	Alternanthera	Amaranthaceae	Native	0	0	Forb	Other	N_without	N_without	ewt_hwt	3.174	1.709	0.762	0.703	1.465	2	114	Alternanthera	1.166552901	1.166552901	0.538437303	0
Alternanthera_sessilis	Alternanthera	Amaranthaceae	Native	0	0	Forb	Other	N_without	N_without	ewt_hwt	2.843	1.121	0.905	0.817	1.722	3	115	Alternanthera	0.650987224	0.650987224	0.394301794	0
Alternanthera_sessilis	Alternanthera	Amaranthaceae	Native	0	0	Forb	Other	N_without	N_without	ewt_hwt	3.474	1.247	1.165	1.062	2.227	4	116	Alternanthera	0.559946116	0.559946116	0.358952216	0
Sphagneticola_chinensis	Sphagneticola	Asteraceae	Native	0	0	Forb	Other	N_without	N_without	ewt_hwt	3.417	0.295	1.702	1.42	3.122	1	117	Sphagneticola	0.094490711	0.094490711	0.086333041	0
Sphagneticola_chinensis	Sphagneticola	Asteraceae	Native	0	0	Forb	Other	N_without	N_without	ewt_hwt	2.968	0.158	1.429	1.381	2.81	2	118	Sphagneticola	0.056227758	0.056227758	0.053234501	0
Sphagneticola_chinensis	Sphagneticola	Asteraceae	Native	0	0	Forb	Other	N_without	N_without	ewt_hwt	3.26	0.349	1.512	1.399	2.911	3	119	Sphagneticola	0.119890072	0.119890072	0.107055215	0
Sphagneticola_chinensis	Sphagneticola	Asteraceae	Native	0	0	Forb	Other	N_without	N_without	ewt_hwt	3.922	1.054	1.553	1.315	2.868	4	120	Sphagneticola	0.367503487	0.367503487	0.268740439	0
Paspalum_paspaloides	Paspalum	Gramineae	Native	1	1	Grass	Other	N_with	N_with	ew_hw	0.912	0.118	0.361	0.433	0.794	1	173	Paspalum	0.14861461	0.14861461	0.129385965	0.2038
Paspalum_paspaloides	Paspalum	Gramineae	Native	1	1	Grass	Other	N_with	N_with	ew_hw	1.277	0.271	0.693	0.313	1.006	2	174	Paspalum	0.269383698	0.269383698	0.212216132	0.2132
Paspalum_paspaloides	Paspalum	Gramineae	Native	1	1	Grass	Other	N_with	N_with	ew_hw	1.107	0.241	0.371	0.495	0.866	3	175	Paspalum	0.278290993	0.278290993	0.21770551	0.2517
Paspalum_paspaloides	Paspalum	Gramineae	Native	1	1	Grass	Other	N_with	N_with	ew_hw	1.747	0.198	1.11	0.439	1.549	4	176	Paspalum	0.127824403	0.127824403	0.113337149	0.2333
Paspalum_paspaloides	Paspalum	Gramineae	Native	0	1	Grass	Other	N_with	N_without	ew_hwt	6.308	2.933	0.799	2.576	3.375	1	125	Paspalum	0.869037037	0.869037037	0.464965124	0.1518
Paspalum_paspaloides	Paspalum	Gramineae	Native	0	1	Grass	Other	N_with	N_without	ew_hwt	1.491	0.201	0.684	0.606	1.29	2	126	Paspalum	0.155813953	0.155813953	0.134808853	0.1638
Paspalum_paspaloides	Paspalum	Gramineae	Native	0	1	Grass	Other	N_with	N_without	ew_hwt	1.185	0.196	0.434	0.555	0.989	3	127	Paspalum	0.19817998	0.19817998	0.165400844	0.1719
Paspalum_paspaloides	Paspalum	Gramineae	Native	0	1	Grass	Other	N_with	N_without	ew_hwt	3.984	0.214	1.264	2.506	3.77	4	128	Paspalum	0.056763926	0.056763926	0.053714859	0.1779
Pennisetum_alopecuroides	Pennisetum	Gramineae	Native	1	1	Grass	Other	N_with	N_with	ew_hw	0.412	0.198	0.036	0.178	0.214	1	169	Pennisetum	0.925233645	0.925233645	0.480582524	0.2193
Pennisetum_alopecuroides	Pennisetum	Gramineae	Native	1	1	Grass	Other	N_with	N_with	ew_hw	0.902	0.364	0.151	0.387	0.538	2	170	Pennisetum	0.676579926	0.676579926	0.403547672	0.2697
Pennisetum_alopecuroides	Pennisetum	Gramineae	Native	1	1	Grass	Other	N_with	N_with	ew_hw	0.222	0.097	0.01	0.115	0.125	3	171	Pennisetum	0.776	0.776	0.436936937	0.1758
Pennisetum_alopecuroides	Pennisetum	Gramineae	Native	1	1	Grass	Other	N_with	N_with	ew_hw	0.559	0.291	0.085	0.183	0.268	4	172	Pennisetum	1.085820896	1.085820896	0.520572451	0.2308
Pennisetum_alopecuroides	Pennisetum	Gramineae	Native	0	1	Grass	Other	N_with	N_without	ew_hwt	3.224	0.697	0.424	2.103	2.527	1	121	Pennisetum	0.275821132	0.275821132	0.216191067	0.1949
Pennisetum_alopecuroides	Pennisetum	Gramineae	Native	0	1	Grass	Other	N_with	N_without	ew_hwt	2.081	0.324	0.105	1.652	1.757	2	122	Pennisetum	0.184405236	0.184405236	0.155694378	0.2037
Pennisetum_alopecuroides	Pennisetum	Gramineae	Native	0	1	Grass	Other	N_with	N_without	ew_hwt	2.287	0.47	0.446	1.371	1.817	3	123	Pennisetum	0.258668134	0.258668134	0.205509401	0.1463
Pennisetum_alopecuroides	Pennisetum	Gramineae	Native	0	1	Grass	Other	N_with	N_without	ew_hwt	1.173	0.475	0.121	0.577	0.698	4	124	Pennisetum	0.680515759	0.680515759	0.404944587	0.1698
Pennisetum_purpureum	Pennisetum	Gramineae	Invasive	1	1	Grass	Other	I_with	I_with	ew_hw	7.388	1.214	2.624	3.55	6.174	1	73	Pennisetum	0.196631033	0.196631033	0.16432052	0.1614
Pennisetum_purpureum	Pennisetum	Gramineae	Invasive	1	1	Grass	Other	I_with	I_with	ew_hw	5.285	1.901	1.037	2.347	3.384	2	74	Pennisetum	0.561761229	0.561761229	0.359697256	0.2827
Pennisetum_purpureum	Pennisetum	Gramineae	Invasive	1	1	Grass	Other	I_with	I_with	ew_hw	4.368	0.907	1.066	2.395	3.461	3	75	Pennisetum	0.262062988	0.262062988	0.20764652	0.2178
Pennisetum_purpureum	Pennisetum	Gramineae	Invasive	1	1	Grass	Other	I_with	I_with	ew_hw	3.154	0.766	1.169	1.219	2.388	4	76	Pennisetum	0.320770519	0.320770519	0.242866202	0.2465
Pennisetum_purpureum	Pennisetum	Gramineae	Invasive	0	1	Grass	Other	I_with	I_without	ew_hwt	7.992	1.531	4.461	2	6.461	1	25	Pennisetum	0.236960223	0.236960223	0.191566567	0.1111
Pennisetum_purpureum	Pennisetum	Gramineae	Invasive	0	1	Grass	Other	I_with	I_without	ew_hwt	11.289	3.066	4.366	3.857	8.223	2	26	Pennisetum	0.372856622	0.372856622	0.271591815	0.2684
Pennisetum_purpureum	Pennisetum	Gramineae	Invasive	0	1	Grass	Other	I_with	I_without	ew_hwt	9.923	2.013	4.268	3.642	7.91	3	27	Pennisetum	0.25448799	0.25448799	0.202862038	0.2447
Pennisetum_purpureum	Pennisetum	Gramineae	Invasive	0	1	Grass	Other	I_with	I_without	ew_hwt	10.32	2.655	3.45	4.215	7.665	4	28	Pennisetum	0.346379648	0.346379648	0.257267442	0.1843
Pennisetum_alopecuroides	Pennisetum	Gramineae	Native	1	0	Grass	Other	N_without	N_with	ewt_hw	0.453	0.194	0.018	0.241	0.259	1	145	Pennisetum	0.749034749	0.749034749	0.428256071	0
Pennisetum_alopecuroides	Pennisetum	Gramineae	Native	1	0	Grass	Other	N_without	N_with	ewt_hw	0.882	0.296	0.173	0.413	0.586	2	146	Pennisetum	0.505119454	0.505119454	0.335600907	0
Pennisetum_alopecuroides	Pennisetum	Gramineae	Native	1	0	Grass	Other	N_without	N_with	ewt_hw	0.736	0.351	0.033	0.352	0.385	3	147	Pennisetum	0.911688312	0.911688312	0.476902174	0
Pennisetum_alopecuroides	Pennisetum	Gramineae	Native	1	0	Grass	Other	N_without	N_with	ewt_hw	0.249	0.083	0.054	0.112	0.166	4	148	Pennisetum	0.5	0.5	0.333333333	0
Paspalum_paspaloides	Paspalum	Gramineae	Native	1	0	Grass	Other	N_without	N_with	ewt_hw	0.93	0.257	0.094	0.579	0.673	1	149	Paspalum	0.381872214	0.381872214	0.276344086	0
Paspalum_paspaloides	Paspalum	Gramineae	Native	1	0	Grass	Other	N_without	N_with	ewt_hw	0.858	0.21	0.155	0.493	0.648	2	150	Paspalum	0.324074074	0.324074074	0.244755245	0
Paspalum_paspaloides	Paspalum	Gramineae	Native	1	0	Grass	Other	N_without	N_with	ewt_hw	1.355	0.238	0.491	0.626	1.117	3	151	Paspalum	0.213070725	0.213070725	0.175645756	0
Paspalum_paspaloides	Paspalum	Gramineae	Native	1	0	Grass	Other	N_without	N_with	ewt_hw	0.586	0.1	0.333	0.153	0.486	4	152	Paspalum	0.205761317	0.205761317	0.170648464	0
Melilotus_albus	Melilotus	Leguminosae	Native	1	0	Legume	Legume	N_without	N_with	ewt_hw	3.928	1.786	1.143	0.999	2.142	1	153	Melilotus	0.833800187	0.833800187	0.454684318	0
Melilotus_albus	Melilotus	Leguminosae	Native	1	0	Legume	Legume	N_without	N_with	ewt_hw	4.144	2.541	0.84	0.763	1.603	2	154	Melilotus	1.585152838	1.585152838	0.613175676	0
Melilotus_albus	Melilotus	Leguminosae	Native	1	0	Legume	Legume	N_without	N_with	ewt_hw	4.676	1.477	0.871	2.328	3.199	3	155	Melilotus	0.461706783	0.461706783	0.315868263	0
Melilotus_albus	Melilotus	Leguminosae	Native	1	0	Legume	Legume	N_without	N_with	ewt_hw	4.826	2.591	0.704	1.531	2.235	4	156	Melilotus	1.159284116	1.159284116	0.536883547	0
Melilotus_officinalis	Melilotus	Leguminosae	Native	1	0	Legume	Legume	N_without	N_with	ewt_hw	3.513	1.257	1.282	0.974	2.256	1	157	Melilotus	0.557180851	0.557180851	0.357813834	0
Melilotus_officinalis	Melilotus	Leguminosae	Native	1	0	Legume	Legume	N_without	N_with	ewt_hw	4.2	1.178	1.676	1.346	3.022	2	158	Melilotus	0.389808074	0.389808074	0.28047619	0
Melilotus_officinalis	Melilotus	Leguminosae	Native	1	0	Legume	Legume	N_without	N_with	ewt_hw	5.491	2.914	0.912	1.665	2.577	3	159	Melilotus	1.130772216	1.130772216	0.530686578	0
Melilotus_officinalis	Melilotus	Leguminosae	Native	1	0	Legume	Legume	N_without	N_with	ewt_hw	4.271	1.49	1.162	1.619	2.781	4	160	Melilotus	0.535778497	0.535778497	0.348864435	0
Alternanthera_sessilis	Alternanthera	Amaranthaceae	Native	1	0	Forb	Other	N_without	N_with	ewt_hw	1.914	0.285	0.869	0.76	1.629	1	161	Alternanthera	0.174953959	0.174953959	0.148902821	0
Alternanthera_sessilis	Alternanthera	Amaranthaceae	Native	1	0	Forb	Other	N_without	N_with	ewt_hw	0.24	0.029	0.128	0.083	0.211	2	162	Alternanthera	0.137440758	0.137440758	0.120833333	0
Alternanthera_sessilis	Alternanthera	Amaranthaceae	Native	1	0	Forb	Other	N_without	N_with	ewt_hw	0.07	0.026	0.013	0.031	0.044	3	163	Alternanthera	0.590909091	0.590909091	0.371428571	0
Alternanthera_sessilis	Alternanthera	Amaranthaceae	Native	1	0	Forb	Other	N_without	N_with	ewt_hw	0.209	0.001	0.091	0.117	0.208	4	164	Alternanthera	0.004807692	0.004807692	0.004784689	0
Sphagneticola_chinensis	Sphagneticola	Asteraceae	Native	1	0	Forb	Other	N_without	N_with	ewt_hw	3.711	0.563	1.618	1.53	3.148	1	165	Sphagneticola	0.17884371	0.17884371	0.151711129	0
Sphagneticola_chinensis	Sphagneticola	Asteraceae	Native	1	0	Forb	Other	N_without	N_with	ewt_hw	2.656	0.236	1.252	1.168	2.42	2	166	Sphagneticola	0.097520661	0.097520661	0.088855422	0
Sphagneticola_chinensis	Sphagneticola	Asteraceae	Native	1	0	Forb	Other	N_without	N_with	ewt_hw	NA	NA	NA	NA	NA	3	167	Sphagneticola	NA	NA	NA	0
Sphagneticola_chinensis	Sphagneticola	Asteraceae	Native	1	0	Forb	Other	N_without	N_with	ewt_hw	0.657	0.092	0.227	0.338	0.565	4	168	Sphagneticola	0.162831858	0.162831858	0.140030441	0
Sphagneticola_chinensis	Sphagneticola	Asteraceae	Native	1	1	Forb	Other	N_with	N_with	ew_hw	0.975	0.341	0.215	0.419	0.634	1	189	Sphagneticola	0.53785489	0.53785489	0.34974359	0.2024
Sphagneticola_chinensis	Sphagneticola	Asteraceae	Native	1	1	Forb	Other	N_with	N_with	ew_hw	3.072	0.572	1.159	1.341	2.5	2	190	Sphagneticola	0.2288	0.2288	0.186197917	0.2141
Sphagneticola_chinensis	Sphagneticola	Asteraceae	Native	1	1	Forb	Other	N_with	N_with	ew_hw	1.288	0.46	0.298	0.53	0.828	3	191	Sphagneticola	0.555555556	0.555555556	0.357142857	0.221
Sphagneticola_chinensis	Sphagneticola	Asteraceae	Native	1	1	Forb	Other	N_with	N_with	ew_hw	2.178	0.371	0.908	0.899	1.807	4	192	Sphagneticola	0.205312673	0.205312673	0.170339761	0.2354
Sphagneticola_chinensis	Sphagneticola	Asteraceae	Native	0	1	Forb	Other	N_with	N_without	ew_hwt	1.54	0.23	0.485	0.825	1.31	1	141	Sphagneticola	0.175572519	0.175572519	0.149350649	0.1793
Sphagneticola_chinensis	Sphagneticola	Asteraceae	Native	0	1	Forb	Other	N_with	N_without	ew_hwt	2.526	0.263	0.639	1.624	2.263	2	142	Sphagneticola	0.116217411	0.116217411	0.104117181	0.2467
Sphagneticola_chinensis	Sphagneticola	Asteraceae	Native	0	1	Forb	Other	N_with	N_without	ew_hwt	3.719	0.49	1.55	1.679	3.229	3	143	Sphagneticola	0.151749768	0.151749768	0.131755848	0.136
Sphagneticola_chinensis	Sphagneticola	Asteraceae	Native	0	1	Forb	Other	N_with	N_without	ew_hwt	4.455	0.972	1.975	1.508	3.483	4	144	Sphagneticola	0.279069767	0.279069767	0.218181818	0.1727
Sphagneticola_trilobata	Sphagneticola	Asteraceae	Invasive	1	1	Forb	Other	I_with	I_with	ew_hw	4.725	0.21	2.002	2.513	4.515	1	93	Sphagneticola	0.046511628	0.046511628	0.044444444	0.2611
Sphagneticola_trilobata	Sphagneticola	Asteraceae	Invasive	1	1	Forb	Other	I_with	I_with	ew_hw	4.982	0.378	2.093	2.511	4.604	2	94	Sphagneticola	0.08210252	0.08210252	0.075873143	0.2209
Sphagneticola_trilobata	Sphagneticola	Asteraceae	Invasive	1	1	Forb	Other	I_with	I_with	ew_hw	6.867	0.429	2.962	3.476	6.438	3	95	Sphagneticola	0.066635601	0.066635601	0.062472696	0.2678
Sphagneticola_trilobata	Sphagneticola	Asteraceae	Invasive	1	1	Forb	Other	I_with	I_with	ew_hw	7.892	1.611	3.336	2.945	6.281	4	96	Sphagneticola	0.25648782	0.25648782	0.204130765	0.1983
Sphagneticola_trilobata	Sphagneticola	Asteraceae	Invasive	0	1	Forb	Other	I_with	I_without	ew_hwt	7.572	0.673	3.63	3.269	6.899	1	45	Sphagneticola	0.09755037	0.09755037	0.088880085	0.1715
Sphagneticola_trilobata	Sphagneticola	Asteraceae	Invasive	0	1	Forb	Other	I_with	I_without	ew_hwt	6.767	0.429	3.445	2.893	6.338	2	46	Sphagneticola	0.067686967	0.067686967	0.063395892	0.1255
Sphagneticola_trilobata	Sphagneticola	Asteraceae	Invasive	0	1	Forb	Other	I_with	I_without	ew_hwt	9.027	0.701	4.807	3.519	8.326	3	47	Sphagneticola	0.084194091	0.084194091	0.077655921	0.1924
Sphagneticola_trilobata	Sphagneticola	Asteraceae	Invasive	0	1	Forb	Other	I_with	I_without	ew_hwt	7.632	0.649	3.5	3.483	6.983	4	48	Sphagneticola	0.092939997	0.092939997	0.085036688	0.232
Trifolium_pratense	Trifolium	Leguminosae	Invasive	1	1	Legume	Legume	I_with	I_with	ew_hw	7.456	2.194	0.465	4.797	5.262	1	85	Trifolium	0.416951729	0.416951729	0.294259657	0.2087
Trifolium_pratense	Trifolium	Leguminosae	Invasive	1	1	Legume	Legume	I_with	I_with	ew_hw	9.049	2.273	0.743	6.033	6.776	2	86	Trifolium	0.335448642	0.335448642	0.251187977	0.1166
Trifolium_pratense	Trifolium	Leguminosae	Invasive	1	1	Legume	Legume	I_with	I_with	ew_hw	10.083	2.428	3.381	4.274	7.655	3	87	Trifolium	0.317178315	0.317178315	0.240801349	0.1332
Trifolium_pratense	Trifolium	Leguminosae	Invasive	1	1	Legume	Legume	I_with	I_with	ew_hw	8.562	2.029	2.461	4.072	6.533	4	88	Trifolium	0.31057707	0.31057707	0.236977342	0.2329
Trifolium_pratense	Trifolium	Leguminosae	Invasive	0	1	Legume	Legume	I_with	I_without	ew_hwt	7.548	2.037	0.512	4.999	5.511	1	37	Trifolium	0.369624388	0.369624388	0.269872814	0.1271
Trifolium_pratense	Trifolium	Leguminosae	Invasive	0	1	Legume	Legume	I_with	I_without	ew_hwt	10.255	3.62	2.416	4.219	6.635	2	38	Trifolium	0.54559156	0.54559156	0.352998537	0.128
Trifolium_pratense	Trifolium	Leguminosae	Invasive	0	1	Legume	Legume	I_with	I_without	ew_hwt	7.826	1.764	0.46	5.602	6.062	3	39	Trifolium	0.290993072	0.290993072	0.225402504	0.2152
Trifolium_pratense	Trifolium	Leguminosae	Invasive	0	1	Legume	Legume	I_with	I_without	ew_hwt	7.451	1.979	0.756	4.716	5.472	4	40	Trifolium	0.361659357	0.361659357	0.265601933	0.1381
