# Supplementary material for: Plant–Earthworm Interaction Favors Invasive Alien Plants Over Natives in Cd‐Contaminated Environments
Source: Ecol Evol. 2025 Jun 30;15(7):e71538. doi: 10.1002/ece3.71538 (PMC12207486; doi:10.1002/ece3.71538)
Supplement: Supplementary file 1 — Data S1. [file ECE3-15-e71538-s001.zip › Abiomass_plant20211013FF.csv]

species_identity	genus	family	origin	HM	earthworm	function_group	function_group2	zuhe_oe	zuhe_oh	zuhe_eh	biomass	root_mass	stem_mass	leaf_mass	shoot_mass	Plant_number	Pot_number	RS	RMF
Pennisetum_purpureum	Pennisetum	Gramineae	Invasive	without	without	Grass	Other	I_without	I_without	ewt_hwt	8.334	2.517	2.23	3.587	5.817	1	1	0.432697267	0.302015839
Pennisetum_purpureum	Pennisetum	Gramineae	Invasive	without	without	Grass	Other	I_without	I_without	ewt_hwt	9.594	1.466	3.77	4.358	8.128	2	2	0.180364173	0.152803836
Pennisetum_purpureum	Pennisetum	Gramineae	Invasive	without	without	Grass	Other	I_without	I_without	ewt_hwt	10.563	1.211	5.353	3.999	9.352	3	3	0.129491018	0.114645461
Pennisetum_purpureum	Pennisetum	Gramineae	Invasive	without	without	Grass	Other	I_without	I_without	ewt_hwt	11.013	3.066	3.707	4.24	7.947	4	4	0.385805965	0.278398257
Paspalum_dilatatum	Paspalum	Gramineae	Invasive	without	without	Grass	Other	I_without	I_without	ewt_hwt	5.577	1.184	2.225	2.168	4.393	1	5	0.26951969	0.21230052
Paspalum_dilatatum	Paspalum	Gramineae	Invasive	without	without	Grass	Other	I_without	I_without	ewt_hwt	4.186	0.602	1.851	1.733	3.584	2	6	0.16796875	0.143812709
Paspalum_dilatatum	Paspalum	Gramineae	Invasive	without	without	Grass	Other	I_without	I_without	ewt_hwt	4.135	0.078	1.23	2.827	4.057	3	7	0.019226029	0.018863362
Paspalum_dilatatum	Paspalum	Gramineae	Invasive	without	without	Grass	Other	I_without	I_without	ewt_hwt	8.058	2.116	0.953	4.989	5.942	4	8	0.356109054	0.262596178
Crotalaria_pallida	Crotalaria	Leguminosae	Invasive	without	without	Legume	Legume	I_without	I_without	ewt_hwt	5.617	0.691	2.063	2.863	4.926	1	9	0.140276086	0.123019405
Crotalaria_pallida	Crotalaria	Leguminosae	Invasive	without	without	Legume	Legume	I_without	I_without	ewt_hwt	6.471	0.84	2.148	3.483	5.631	2	10	0.149174214	0.129809921
Crotalaria_pallida	Crotalaria	Leguminosae	Invasive	without	without	Legume	Legume	I_without	I_without	ewt_hwt	3.787	0.688	1.202	1.897	3.099	3	11	0.222007099	0.181674148
Crotalaria_pallida	Crotalaria	Leguminosae	Invasive	without	without	Legume	Legume	I_without	I_without	ewt_hwt	6.231	0.743	2.148	3.34	5.488	4	12	0.135386297	0.119242497
Trifolium_pratense	Trifolium	Leguminosae	Invasive	without	without	Legume	Legume	I_without	I_without	ewt_hwt	7.696	1.039	0.44	6.217	6.657	1	13	0.156076311	0.135005198
Trifolium_pratense	Trifolium	Leguminosae	Invasive	without	without	Legume	Legume	I_without	I_without	ewt_hwt	6.425	1.421	2.206	2.798	5.004	2	14	0.283972822	0.221167315
Trifolium_pratense	Trifolium	Leguminosae	Invasive	without	without	Legume	Legume	I_without	I_without	ewt_hwt	6.739	1.843	0.463	4.433	4.896	3	15	0.376429739	0.273482713
Trifolium_pratense	Trifolium	Leguminosae	Invasive	without	without	Legume	Legume	I_without	I_without	ewt_hwt	10.701	2.873	0.696	7.132	7.828	4	16	0.367015841	0.268479581
Alternanthera_philoxeroides	Alternanthera	Amaranthaceae	Invasive	without	without	Forb	Other	I_without	I_without	ewt_hwt	6.852	0.94	3.81	2.102	5.912	1	17	0.158998647	0.137186223
Alternanthera_philoxeroides	Alternanthera	Amaranthaceae	Invasive	without	without	Forb	Other	I_without	I_without	ewt_hwt	4.6	0.688	2.665	1.247	3.912	2	18	0.175869121	0.149565217
Alternanthera_philoxeroides	Alternanthera	Amaranthaceae	Invasive	without	without	Forb	Other	I_without	I_without	ewt_hwt	5.445	1.23	2.821	1.394	4.215	3	19	0.291814947	0.225895317
Alternanthera_philoxeroides	Alternanthera	Amaranthaceae	Invasive	without	without	Forb	Other	I_without	I_without	ewt_hwt	5.108	0.909	2.88	1.319	4.199	4	20	0.216480114	0.177956147
Sphagneticola_trilobata	Sphagneticola	Asteraceae	Invasive	without	without	Forb	Other	I_without	I_without	ewt_hwt	6.239	0.783	2.668	2.788	5.456	1	21	0.14351173	0.125500882
Sphagneticola_trilobata	Sphagneticola	Asteraceae	Invasive	without	without	Forb	Other	I_without	I_without	ewt_hwt	5.796	0.299	2.521	2.976	5.497	2	22	0.054393305	0.051587302
Sphagneticola_trilobata	Sphagneticola	Asteraceae	Invasive	without	without	Forb	Other	I_without	I_without	ewt_hwt	5.547	0.809	2.414	2.324	4.738	3	23	0.170747151	0.145844601
Sphagneticola_trilobata	Sphagneticola	Asteraceae	Invasive	without	without	Forb	Other	I_without	I_without	ewt_hwt	5.658	0.395	2.775	2.488	5.263	4	24	0.075052252	0.069812655
Alternanthera_philoxeroides	Alternanthera	Amaranthaceae	Invasive	with	with	Forb	Other	I_with	I_with	ew_hw	7.048	1.954	2.844	2.25	5.094	1	89	0.383588536	0.277241771
Alternanthera_philoxeroides	Alternanthera	Amaranthaceae	Invasive	with	with	Forb	Other	I_with	I_with	ew_hw	4.508	0.827	2.268	1.413	3.681	2	90	0.22466721	0.183451642
Alternanthera_philoxeroides	Alternanthera	Amaranthaceae	Invasive	with	with	Forb	Other	I_with	I_with	ew_hw	5.554	1.306	2.492	1.756	4.248	3	91	0.307438795	0.235145841
Alternanthera_philoxeroides	Alternanthera	Amaranthaceae	Invasive	with	with	Forb	Other	I_with	I_with	ew_hw	4.047	0.993	1.667	1.387	3.054	4	92	0.325147348	0.245366938
Alternanthera_philoxeroides	Alternanthera	Amaranthaceae	Invasive	without	with	Forb	Other	I_with	I_without	ew_hwt	6.029	0.998	3.123	1.908	5.031	1	41	0.198370105	0.165533256
Alternanthera_philoxeroides	Alternanthera	Amaranthaceae	Invasive	without	with	Forb	Other	I_with	I_without	ew_hwt	6.174	1.147	3.439	1.588	5.027	2	42	0.228167893	0.185779074
Alternanthera_philoxeroides	Alternanthera	Amaranthaceae	Invasive	without	with	Forb	Other	I_with	I_without	ew_hwt	6.297	1.037	1.94	3.32	5.26	3	43	0.197148289	0.164681594
Alternanthera_philoxeroides	Alternanthera	Amaranthaceae	Invasive	without	with	Forb	Other	I_with	I_without	ew_hwt	5.405	0.902	2.756	1.747	4.503	4	44	0.200310904	0.166882516
Alternanthera_sessilis	Alternanthera	Amaranthaceae	Native	with	with	Forb	Other	N_with	N_with	ew_hw	0.159	0.022	0.09	0.047	0.137	1	185	0.160583942	0.13836478
Alternanthera_sessilis	Alternanthera	Amaranthaceae	Native	with	with	Forb	Other	N_with	N_with	ew_hw	0.37	0.063	0.155	0.152	0.307	2	186	0.205211726	0.17027027
Alternanthera_sessilis	Alternanthera	Amaranthaceae	Native	with	with	Forb	Other	N_with	N_with	ew_hw	2.238	0.717	0.89	0.631	1.521	3	187	0.471400394	0.320375335
Alternanthera_sessilis	Alternanthera	Amaranthaceae	Native	with	with	Forb	Other	N_with	N_with	ew_hw	1.494	0.467	0.53	0.497	1.027	4	188	0.454722493	0.312583668
Alternanthera_sessilis	Alternanthera	Amaranthaceae	Native	without	with	Forb	Other	N_with	N_without	ew_hwt	3.919	1.193	1.433	1.293	2.726	1	137	0.437637564	0.304414391
Alternanthera_sessilis	Alternanthera	Amaranthaceae	Native	without	with	Forb	Other	N_with	N_without	ew_hwt	4.515	1.534	1.61	1.371	2.981	2	138	0.514592419	0.339756368
Alternanthera_sessilis	Alternanthera	Amaranthaceae	Native	without	with	Forb	Other	N_with	N_without	ew_hwt	1.094	0.462	0.276	0.356	0.632	3	139	0.731012658	0.422303473
Alternanthera_sessilis	Alternanthera	Amaranthaceae	Native	without	with	Forb	Other	N_with	N_without	ew_hwt	4.841	1.812	1.712	1.317	3.029	4	140	0.598217233	0.37430283
Crotalaria_pallida	Crotalaria	Leguminosae	Invasive	with	with	Legume	Legume	I_with	I_with	ew_hw	4.075	1.662	1.063	1.35	2.413	1	81	0.688769167	0.407852761
Crotalaria_pallida	Crotalaria	Leguminosae	Invasive	with	with	Legume	Legume	I_with	I_with	ew_hw	3.271	0.709	1.219	1.343	2.562	2	82	0.276736924	0.216753286
Crotalaria_pallida	Crotalaria	Leguminosae	Invasive	with	with	Legume	Legume	I_with	I_with	ew_hw	3.375	0.469	1.167	1.739	2.906	3	83	0.161390227	0.138962963
Crotalaria_pallida	Crotalaria	Leguminosae	Invasive	with	with	Legume	Legume	I_with	I_with	ew_hw	5.222	1.906	1.934	1.382	3.316	4	84	0.574788902	0.364994255
Crotalaria_pallida	Crotalaria	Leguminosae	Invasive	without	with	Legume	Legume	I_with	I_without	ew_hwt	7.8	0.675	2.753	4.372	7.125	1	33	0.094736842	0.086538462
Crotalaria_pallida	Crotalaria	Leguminosae	Invasive	without	with	Legume	Legume	I_with	I_without	ew_hwt	4.289	1.392	1.227	1.67	2.897	2	34	0.480497066	0.324551177
Crotalaria_pallida	Crotalaria	Leguminosae	Invasive	without	with	Legume	Legume	I_with	I_without	ew_hwt	5.407	0.459	1.984	2.964	4.948	3	35	0.092764753	0.084889957
Crotalaria_pallida	Crotalaria	Leguminosae	Invasive	without	with	Legume	Legume	I_with	I_without	ew_hwt	6.862	2.77	2.08	2.012	4.092	4	36	0.676930596	0.403672399
Pennisetum_purpureum	Pennisetum	Gramineae	Invasive	with	without	Grass	Other	I_without	I_with	ewt_hw	3.991	1.022	1.353	1.616	2.969	1	49	0.344223644	0.256076171
Pennisetum_purpureum	Pennisetum	Gramineae	Invasive	with	without	Grass	Other	I_without	I_with	ewt_hw	2.946	0.646	1.16	1.14	2.3	2	50	0.280869565	0.21928038
Pennisetum_purpureum	Pennisetum	Gramineae	Invasive	with	without	Grass	Other	I_without	I_with	ewt_hw	4.705	0.869	1.188	2.648	3.836	3	51	0.22653806	0.184697131
Pennisetum_purpureum	Pennisetum	Gramineae	Invasive	with	without	Grass	Other	I_without	I_with	ewt_hw	2.146	0.607	0.944	0.595	1.539	4	52	0.394411956	0.282851817
Paspalum_dilatatum	Paspalum	Gramineae	Invasive	with	without	Grass	Other	I_without	I_with	ewt_hw	3.201	0.491	1.315	1.395	2.71	1	53	0.181180812	0.153389566
Paspalum_dilatatum	Paspalum	Gramineae	Invasive	with	without	Grass	Other	I_without	I_with	ewt_hw	1.347	0.199	0.772	0.376	1.148	2	54	0.173344948	0.147735709
Paspalum_dilatatum	Paspalum	Gramineae	Invasive	with	without	Grass	Other	I_without	I_with	ewt_hw	2.905	0.387	1.252	1.266	2.518	3	55	0.153693407	0.133218589
Paspalum_dilatatum	Paspalum	Gramineae	Invasive	with	without	Grass	Other	I_without	I_with	ewt_hw	NA	NA	NA	NA	NA	4	56	NA	NA
Crotalaria_pallida	Crotalaria	Leguminosae	Invasive	with	without	Legume	Legume	I_without	I_with	ewt_hw	2.005	0.316	0.757	0.932	1.689	1	57	0.187092954	0.157605985
Crotalaria_pallida	Crotalaria	Leguminosae	Invasive	with	without	Legume	Legume	I_without	I_with	ewt_hw	3.122	0.31	0.846	1.966	2.812	2	58	0.110241821	0.099295324
Crotalaria_pallida	Crotalaria	Leguminosae	Invasive	with	without	Legume	Legume	I_without	I_with	ewt_hw	3.15	0.596	1.04	1.514	2.554	3	59	0.233359436	0.189206349
Crotalaria_pallida	Crotalaria	Leguminosae	Invasive	with	without	Legume	Legume	I_without	I_with	ewt_hw	3.474	0.412	1.693	1.369	3.062	4	60	0.13455258	0.118595279
Trifolium_pratense	Trifolium	Leguminosae	Invasive	with	without	Legume	Legume	I_without	I_with	ewt_hw	5.507	1.429	0.309	3.769	4.078	1	61	0.350416871	0.259487924
Trifolium_pratense	Trifolium	Leguminosae	Invasive	with	without	Legume	Legume	I_without	I_with	ewt_hw	5.356	1.755	0.274	3.327	3.601	2	62	0.487364621	0.327669903
Trifolium_pratense	Trifolium	Leguminosae	Invasive	with	without	Legume	Legume	I_without	I_with	ewt_hw	7.897	2.091	0.475	5.331	5.806	3	63	0.360144678	0.264784095
Trifolium_pratense	Trifolium	Leguminosae	Invasive	with	without	Legume	Legume	I_without	I_with	ewt_hw	7.104	2.44	0.201	4.463	4.664	4	64	0.523156089	0.343468468
Alternanthera_philoxeroides	Alternanthera	Amaranthaceae	Invasive	with	without	Forb	Other	I_without	I_with	ewt_hw	4.351	0.833	2.151	1.367	3.518	1	65	0.236782263	0.191450241
Alternanthera_philoxeroides	Alternanthera	Amaranthaceae	Invasive	with	without	Forb	Other	I_without	I_with	ewt_hw	4.094	0.82	1.829	1.445	3.274	2	66	0.250458155	0.200293112
Alternanthera_philoxeroides	Alternanthera	Amaranthaceae	Invasive	with	without	Forb	Other	I_without	I_with	ewt_hw	4.059	0.837	1.953	1.269	3.222	3	67	0.259776536	0.206208426
Alternanthera_philoxeroides	Alternanthera	Amaranthaceae	Invasive	with	without	Forb	Other	I_without	I_with	ewt_hw	3.226	0.71	1.436	1.08	2.516	4	68	0.282193959	0.220086795
Sphagneticola_trilobata	Sphagneticola	Asteraceae	Invasive	with	without	Forb	Other	I_without	I_with	ewt_hw	4.313	0.226	1.848	2.239	4.087	1	69	0.055297284	0.052399722
Sphagneticola_trilobata	Sphagneticola	Asteraceae	Invasive	with	without	Forb	Other	I_without	I_with	ewt_hw	4.024	0.238	1.797	1.989	3.786	2	70	0.06286318	0.059145129
Sphagneticola_trilobata	Sphagneticola	Asteraceae	Invasive	with	without	Forb	Other	I_without	I_with	ewt_hw	4.849	0.335	1.921	2.593	4.514	3	71	0.074213558	0.06908641
Sphagneticola_trilobata	Sphagneticola	Asteraceae	Invasive	with	without	Forb	Other	I_without	I_with	ewt_hw	3.148	0.181	1.261	1.706	2.967	4	72	0.061004382	0.057496823
Melilotus_albus	Melilotus	Leguminosae	Native	with	with	Legume	Legume	N_with	N_with	ew_hw	3.95	2.674	0.813	0.463	1.276	1	177	2.095611285	0.676962025
Melilotus_albus	Melilotus	Leguminosae	Native	with	with	Legume	Legume	N_with	N_with	ew_hw	3.119	2.199	0.439	0.481	0.92	2	178	2.390217391	0.705033665
Melilotus_albus	Melilotus	Leguminosae	Native	with	with	Legume	Legume	N_with	N_with	ew_hw	4.972	2.391	0.931	1.65	2.581	3	179	0.926385122	0.480893001
Melilotus_albus	Melilotus	Leguminosae	Native	with	with	Legume	Legume	N_with	N_with	ew_hw	4.268	1.94	0.631	1.697	2.328	4	180	0.833333333	0.454545455
Melilotus_albus	Melilotus	Leguminosae	Native	without	with	Legume	Legume	N_with	N_without	ew_hwt	9.179	2.243	3.821	3.115	6.936	1	129	0.323385236	0.244362131
Melilotus_albus	Melilotus	Leguminosae	Native	without	with	Legume	Legume	N_with	N_without	ew_hwt	5.327	2.288	1.533	1.506	3.039	2	130	0.752879237	0.429510043
Melilotus_albus	Melilotus	Leguminosae	Native	without	with	Legume	Legume	N_with	N_without	ew_hwt	5.745	2.546	0.777	2.422	3.199	3	131	0.795873711	0.443167972
Melilotus_albus	Melilotus	Leguminosae	Native	without	with	Legume	Legume	N_with	N_without	ew_hwt	6.261	3.751	0.984	1.526	2.51	4	132	1.494422311	0.599105574
Melilotus_officinalis	Melilotus	Leguminosae	Native	with	with	Legume	Legume	N_with	N_with	ew_hw	4.13	2.768	0.766	0.596	1.362	1	181	2.032305433	0.670217918
Melilotus_officinalis	Melilotus	Leguminosae	Native	with	with	Legume	Legume	N_with	N_with	ew_hw	7.215	1.96	2.523	2.732	5.255	2	182	0.372978116	0.271656272
Melilotus_officinalis	Melilotus	Leguminosae	Native	with	with	Legume	Legume	N_with	N_with	ew_hw	3.618	1.992	0.826	0.8	1.626	3	183	1.225092251	0.550580431
Melilotus_officinalis	Melilotus	Leguminosae	Native	with	with	Legume	Legume	N_with	N_with	ew_hw	5.439	2.963	0.897	1.579	2.476	4	184	1.196688207	0.544769259
Melilotus_officinalis	Melilotus	Leguminosae	Native	without	with	Legume	Legume	N_with	N_without	ew_hwt	8.582	2.115	2.757	3.71	6.467	1	133	0.327044998	0.24644605
Melilotus_officinalis	Melilotus	Leguminosae	Native	without	with	Legume	Legume	N_with	N_without	ew_hwt	7.658	3.04	0.907	3.711	4.618	2	134	0.658293634	0.396970488
Melilotus_officinalis	Melilotus	Leguminosae	Native	without	with	Legume	Legume	N_with	N_without	ew_hwt	7.442	3.918	1.268	2.256	3.524	3	135	1.111804767	0.526471379
Melilotus_officinalis	Melilotus	Leguminosae	Native	without	with	Legume	Legume	N_with	N_without	ew_hwt	6.769	3.347	1.014	2.408	3.422	4	136	0.978082992	0.494460038
Paspalum_dilatatum	Paspalum	Gramineae	Invasive	with	with	Grass	Other	I_with	I_with	ew_hw	6.649	0.245	0.766	5.638	6.404	1	77	0.038257339	0.036847646
Paspalum_dilatatum	Paspalum	Gramineae	Invasive	with	with	Grass	Other	I_with	I_with	ew_hw	9.268	1.957	2.496	4.815	7.311	2	78	0.26767884	0.211156668
Paspalum_dilatatum	Paspalum	Gramineae	Invasive	with	with	Grass	Other	I_with	I_with	ew_hw	7.103	0.578	0.954	5.571	6.525	3	79	0.088582375	0.081374067
Paspalum_dilatatum	Paspalum	Gramineae	Invasive	with	with	Grass	Other	I_with	I_with	ew_hw	8.9	1.963	3.957	2.98	6.937	4	80	0.28297535	0.220561798
Paspalum_dilatatum	Paspalum	Gramineae	Invasive	without	with	Grass	Other	I_with	I_without	ew_hwt	6.576	1.131	2.663	2.782	5.445	1	29	0.207713499	0.171989051
Paspalum_dilatatum	Paspalum	Gramineae	Invasive	without	with	Grass	Other	I_with	I_without	ew_hwt	6.378	0.874	2.93	2.574	5.504	2	30	0.158793605	0.137033553
Paspalum_dilatatum	Paspalum	Gramineae	Invasive	without	with	Grass	Other	I_with	I_without	ew_hwt	7.31	1.491	2.624	3.195	5.819	3	31	0.256229593	0.203967168
Paspalum_dilatatum	Paspalum	Gramineae	Invasive	without	with	Grass	Other	I_with	I_without	ew_hwt	7.69	1.43	2.772	3.488	6.26	4	32	0.228434505	0.185955787
Pennisetum_alopecuroides	Pennisetum	Gramineae	Native	without	without	Grass	Other	N_without	N_without	ewt_hwt	0.828	0.229	0.06	0.539	0.599	1	97	0.38230384	0.276570048
Pennisetum_alopecuroides	Pennisetum	Gramineae	Native	without	without	Grass	Other	N_without	N_without	ewt_hwt	3.012	0.195	0.259	2.558	2.817	2	98	0.069222577	0.064741036
Pennisetum_alopecuroides	Pennisetum	Gramineae	Native	without	without	Grass	Other	N_without	N_without	ewt_hwt	0.771	0.161	0.053	0.557	0.61	3	99	0.263934426	0.208819715
Pennisetum_alopecuroides	Pennisetum	Gramineae	Native	without	without	Grass	Other	N_without	N_without	ewt_hwt	0.819	0.315	0.081	0.423	0.504	4	100	0.625	0.384615385
Paspalum_paspaloides	Paspalum	Gramineae	Native	without	without	Grass	Other	N_without	N_without	ewt_hwt	1.537	0.208	0.633	0.696	1.329	1	101	0.156508653	0.135328562
Paspalum_paspaloides	Paspalum	Gramineae	Native	without	without	Grass	Other	N_without	N_without	ewt_hwt	3.73	0.064	0.814	2.852	3.666	2	102	0.01745772	0.017158177
Paspalum_paspaloides	Paspalum	Gramineae	Native	without	without	Grass	Other	N_without	N_without	ewt_hwt	2.81	0.157	1.42	1.233	2.653	3	103	0.059178289	0.055871886
Paspalum_paspaloides	Paspalum	Gramineae	Native	without	without	Grass	Other	N_without	N_without	ewt_hwt	2.068	0.269	0.924	0.875	1.799	4	104	0.149527515	0.130077369
Melilotus_albus	Melilotus	Leguminosae	Native	without	without	Legume	Legume	N_without	N_without	ewt_hwt	5.321	2.77	0.945	1.606	2.551	1	105	1.085848687	0.520578839
Melilotus_albus	Melilotus	Leguminosae	Native	without	without	Legume	Legume	N_without	N_without	ewt_hwt	3.947	2.147	0.98	0.82	1.8	2	106	1.192777778	0.543957436
Melilotus_albus	Melilotus	Leguminosae	Native	without	without	Legume	Legume	N_without	N_without	ewt_hwt	5.124	2.874	0.784	1.466	2.25	3	107	1.277333333	0.56088993
Melilotus_albus	Melilotus	Leguminosae	Native	without	without	Legume	Legume	N_without	N_without	ewt_hwt	6.021	2.909	1.195	1.917	3.112	4	108	0.934768638	0.483142335
Melilotus_officinalis	Melilotus	Leguminosae	Native	without	without	Legume	Legume	N_without	N_without	ewt_hwt	5.627	2.813	1.082	1.732	2.814	1	109	0.999644634	0.499911143
Melilotus_officinalis	Melilotus	Leguminosae	Native	without	without	Legume	Legume	N_without	N_without	ewt_hwt	4.547	1.867	1.381	1.299	2.68	2	110	0.696641791	0.410600396
Melilotus_officinalis	Melilotus	Leguminosae	Native	without	without	Legume	Legume	N_without	N_without	ewt_hwt	5.663	3.26	1.045	1.358	2.403	3	111	1.356637536	0.575666608
Melilotus_officinalis	Melilotus	Leguminosae	Native	without	without	Legume	Legume	N_without	N_without	ewt_hwt	8.222	3.945	1.576	2.701	4.277	4	112	0.922375497	0.479810265
Alternanthera_sessilis	Alternanthera	Amaranthaceae	Native	without	without	Forb	Other	N_without	N_without	ewt_hwt	4.445	1.729	1.603	1.113	2.716	1	113	0.636597938	0.388976378
Alternanthera_sessilis	Alternanthera	Amaranthaceae	Native	without	without	Forb	Other	N_without	N_without	ewt_hwt	3.174	1.709	0.762	0.703	1.465	2	114	1.166552901	0.538437303
Alternanthera_sessilis	Alternanthera	Amaranthaceae	Native	without	without	Forb	Other	N_without	N_without	ewt_hwt	2.843	1.121	0.905	0.817	1.722	3	115	0.650987224	0.394301794
Alternanthera_sessilis	Alternanthera	Amaranthaceae	Native	without	without	Forb	Other	N_without	N_without	ewt_hwt	3.474	1.247	1.165	1.062	2.227	4	116	0.559946116	0.358952216
Sphagneticola_chinensis	Sphagneticola	Asteraceae	Native	without	without	Forb	Other	N_without	N_without	ewt_hwt	3.417	0.295	1.702	1.42	3.122	1	117	0.094490711	0.086333041
Sphagneticola_chinensis	Sphagneticola	Asteraceae	Native	without	without	Forb	Other	N_without	N_without	ewt_hwt	2.968	0.158	1.429	1.381	2.81	2	118	0.056227758	0.053234501
Sphagneticola_chinensis	Sphagneticola	Asteraceae	Native	without	without	Forb	Other	N_without	N_without	ewt_hwt	3.26	0.349	1.512	1.399	2.911	3	119	0.119890072	0.107055215
Sphagneticola_chinensis	Sphagneticola	Asteraceae	Native	without	without	Forb	Other	N_without	N_without	ewt_hwt	3.922	1.054	1.553	1.315	2.868	4	120	0.367503487	0.268740439
Paspalum_paspaloides	Paspalum	Gramineae	Native	with	with	Grass	Other	N_with	N_with	ew_hw	0.912	0.118	0.361	0.433	0.794	1	173	0.14861461	0.129385965
Paspalum_paspaloides	Paspalum	Gramineae	Native	with	with	Grass	Other	N_with	N_with	ew_hw	1.277	0.271	0.693	0.313	1.006	2	174	0.269383698	0.212216132
Paspalum_paspaloides	Paspalum	Gramineae	Native	with	with	Grass	Other	N_with	N_with	ew_hw	1.107	0.241	0.371	0.495	0.866	3	175	0.278290993	0.21770551
Paspalum_paspaloides	Paspalum	Gramineae	Native	with	with	Grass	Other	N_with	N_with	ew_hw	1.747	0.198	1.11	0.439	1.549	4	176	0.127824403	0.113337149
Paspalum_paspaloides	Paspalum	Gramineae	Native	without	with	Grass	Other	N_with	N_without	ew_hwt	6.308	2.933	0.799	2.576	3.375	1	125	0.869037037	0.464965124
Paspalum_paspaloides	Paspalum	Gramineae	Native	without	with	Grass	Other	N_with	N_without	ew_hwt	1.491	0.201	0.684	0.606	1.29	2	126	0.155813953	0.134808853
Paspalum_paspaloides	Paspalum	Gramineae	Native	without	with	Grass	Other	N_with	N_without	ew_hwt	1.185	0.196	0.434	0.555	0.989	3	127	0.19817998	0.165400844
Paspalum_paspaloides	Paspalum	Gramineae	Native	without	with	Grass	Other	N_with	N_without	ew_hwt	3.984	0.214	1.264	2.506	3.77	4	128	0.056763926	0.053714859
Pennisetum_alopecuroides	Pennisetum	Gramineae	Native	with	with	Grass	Other	N_with	N_with	ew_hw	0.412	0.198	0.036	0.178	0.214	1	169	0.925233645	0.480582524
Pennisetum_alopecuroides	Pennisetum	Gramineae	Native	with	with	Grass	Other	N_with	N_with	ew_hw	0.902	0.364	0.151	0.387	0.538	2	170	0.676579926	0.403547672
Pennisetum_alopecuroides	Pennisetum	Gramineae	Native	with	with	Grass	Other	N_with	N_with	ew_hw	0.222	0.097	0.01	0.115	0.125	3	171	0.776	0.436936937
Pennisetum_alopecuroides	Pennisetum	Gramineae	Native	with	with	Grass	Other	N_with	N_with	ew_hw	0.559	0.291	0.085	0.183	0.268	4	172	1.085820896	0.520572451
Pennisetum_alopecuroides	Pennisetum	Gramineae	Native	without	with	Grass	Other	N_with	N_without	ew_hwt	3.224	0.697	0.424	2.103	2.527	1	121	0.275821132	0.216191067
Pennisetum_alopecuroides	Pennisetum	Gramineae	Native	without	with	Grass	Other	N_with	N_without	ew_hwt	2.081	0.324	0.105	1.652	1.757	2	122	0.184405236	0.155694378
Pennisetum_alopecuroides	Pennisetum	Gramineae	Native	without	with	Grass	Other	N_with	N_without	ew_hwt	2.287	0.47	0.446	1.371	1.817	3	123	0.258668134	0.205509401
Pennisetum_alopecuroides	Pennisetum	Gramineae	Native	without	with	Grass	Other	N_with	N_without	ew_hwt	1.173	0.475	0.121	0.577	0.698	4	124	0.680515759	0.404944587
Pennisetum_purpureum	Pennisetum	Gramineae	Invasive	with	with	Grass	Other	I_with	I_with	ew_hw	7.388	1.214	2.624	3.55	6.174	1	73	0.196631033	0.16432052
Pennisetum_purpureum	Pennisetum	Gramineae	Invasive	with	with	Grass	Other	I_with	I_with	ew_hw	5.285	1.901	1.037	2.347	3.384	2	74	0.561761229	0.359697256
Pennisetum_purpureum	Pennisetum	Gramineae	Invasive	with	with	Grass	Other	I_with	I_with	ew_hw	4.368	0.907	1.066	2.395	3.461	3	75	0.262062988	0.20764652
Pennisetum_purpureum	Pennisetum	Gramineae	Invasive	with	with	Grass	Other	I_with	I_with	ew_hw	3.154	0.766	1.169	1.219	2.388	4	76	0.320770519	0.242866202
Pennisetum_purpureum	Pennisetum	Gramineae	Invasive	without	with	Grass	Other	I_with	I_without	ew_hwt	7.992	1.531	4.461	2	6.461	1	25	0.236960223	0.191566567
Pennisetum_purpureum	Pennisetum	Gramineae	Invasive	without	with	Grass	Other	I_with	I_without	ew_hwt	11.289	3.066	4.366	3.857	8.223	2	26	0.372856622	0.271591815
Pennisetum_purpureum	Pennisetum	Gramineae	Invasive	without	with	Grass	Other	I_with	I_without	ew_hwt	9.923	2.013	4.268	3.642	7.91	3	27	0.25448799	0.202862038
Pennisetum_purpureum	Pennisetum	Gramineae	Invasive	without	with	Grass	Other	I_with	I_without	ew_hwt	10.32	2.655	3.45	4.215	7.665	4	28	0.346379648	0.257267442
Pennisetum_alopecuroides	Pennisetum	Gramineae	Native	with	without	Grass	Other	N_without	N_with	ewt_hw	0.453	0.194	0.018	0.241	0.259	1	145	0.749034749	0.428256071
Pennisetum_alopecuroides	Pennisetum	Gramineae	Native	with	without	Grass	Other	N_without	N_with	ewt_hw	0.882	0.296	0.173	0.413	0.586	2	146	0.505119454	0.335600907
Pennisetum_alopecuroides	Pennisetum	Gramineae	Native	with	without	Grass	Other	N_without	N_with	ewt_hw	0.736	0.351	0.033	0.352	0.385	3	147	0.911688312	0.476902174
Pennisetum_alopecuroides	Pennisetum	Gramineae	Native	with	without	Grass	Other	N_without	N_with	ewt_hw	0.249	0.083	0.054	0.112	0.166	4	148	0.5	0.333333333
Paspalum_paspaloides	Paspalum	Gramineae	Native	with	without	Grass	Other	N_without	N_with	ewt_hw	0.93	0.257	0.094	0.579	0.673	1	149	0.381872214	0.276344086
Paspalum_paspaloides	Paspalum	Gramineae	Native	with	without	Grass	Other	N_without	N_with	ewt_hw	0.858	0.21	0.155	0.493	0.648	2	150	0.324074074	0.244755245
Paspalum_paspaloides	Paspalum	Gramineae	Native	with	without	Grass	Other	N_without	N_with	ewt_hw	1.355	0.238	0.491	0.626	1.117	3	151	0.213070725	0.175645756
Paspalum_paspaloides	Paspalum	Gramineae	Native	with	without	Grass	Other	N_without	N_with	ewt_hw	0.586	0.1	0.333	0.153	0.486	4	152	0.205761317	0.170648464
Melilotus_albus	Melilotus	Leguminosae	Native	with	without	Legume	Legume	N_without	N_with	ewt_hw	3.928	1.786	1.143	0.999	2.142	1	153	0.833800187	0.454684318
Melilotus_albus	Melilotus	Leguminosae	Native	with	without	Legume	Legume	N_without	N_with	ewt_hw	4.144	2.541	0.84	0.763	1.603	2	154	1.585152838	0.613175676
Melilotus_albus	Melilotus	Leguminosae	Native	with	without	Legume	Legume	N_without	N_with	ewt_hw	4.676	1.477	0.871	2.328	3.199	3	155	0.461706783	0.315868263
Melilotus_albus	Melilotus	Leguminosae	Native	with	without	Legume	Legume	N_without	N_with	ewt_hw	4.826	2.591	0.704	1.531	2.235	4	156	1.159284116	0.536883547
Melilotus_officinalis	Melilotus	Leguminosae	Native	with	without	Legume	Legume	N_without	N_with	ewt_hw	3.513	1.257	1.282	0.974	2.256	1	157	0.557180851	0.357813834
Melilotus_officinalis	Melilotus	Leguminosae	Native	with	without	Legume	Legume	N_without	N_with	ewt_hw	4.2	1.178	1.676	1.346	3.022	2	158	0.389808074	0.28047619
Melilotus_officinalis	Melilotus	Leguminosae	Native	with	without	Legume	Legume	N_without	N_with	ewt_hw	5.491	2.914	0.912	1.665	2.577	3	159	1.130772216	0.530686578
Melilotus_officinalis	Melilotus	Leguminosae	Native	with	without	Legume	Legume	N_without	N_with	ewt_hw	4.271	1.49	1.162	1.619	2.781	4	160	0.535778497	0.348864435
Alternanthera_sessilis	Alternanthera	Amaranthaceae	Native	with	without	Forb	Other	N_without	N_with	ewt_hw	1.914	0.285	0.869	0.76	1.629	1	161	0.174953959	0.148902821
Alternanthera_sessilis	Alternanthera	Amaranthaceae	Native	with	without	Forb	Other	N_without	N_with	ewt_hw	0.24	0.029	0.128	0.083	0.211	2	162	0.137440758	0.120833333
Alternanthera_sessilis	Alternanthera	Amaranthaceae	Native	with	without	Forb	Other	N_without	N_with	ewt_hw	0.07	0.026	0.013	0.031	0.044	3	163	0.590909091	0.371428571
Alternanthera_sessilis	Alternanthera	Amaranthaceae	Native	with	without	Forb	Other	N_without	N_with	ewt_hw	0.209	0.001	0.091	0.117	0.208	4	164	0.004807692	0.004784689
Sphagneticola_chinensis	Sphagneticola	Asteraceae	Native	with	without	Forb	Other	N_without	N_with	ewt_hw	3.711	0.563	1.618	1.53	3.148	1	165	0.17884371	0.151711129
Sphagneticola_chinensis	Sphagneticola	Asteraceae	Native	with	without	Forb	Other	N_without	N_with	ewt_hw	2.656	0.236	1.252	1.168	2.42	2	166	0.097520661	0.088855422
Sphagneticola_chinensis	Sphagneticola	Asteraceae	Native	with	without	Forb	Other	N_without	N_with	ewt_hw	NA	NA	NA	NA	NA	3	167	NA	NA
Sphagneticola_chinensis	Sphagneticola	Asteraceae	Native	with	without	Forb	Other	N_without	N_with	ewt_hw	0.657	0.092	0.227	0.338	0.565	4	168	0.162831858	0.140030441
Sphagneticola_chinensis	Sphagneticola	Asteraceae	Native	with	with	Forb	Other	N_with	N_with	ew_hw	0.975	0.341	0.215	0.419	0.634	1	189	0.53785489	0.34974359
Sphagneticola_chinensis	Sphagneticola	Asteraceae	Native	with	with	Forb	Other	N_with	N_with	ew_hw	3.072	0.572	1.159	1.341	2.5	2	190	0.2288	0.186197917
Sphagneticola_chinensis	Sphagneticola	Asteraceae	Native	with	with	Forb	Other	N_with	N_with	ew_hw	1.288	0.46	0.298	0.53	0.828	3	191	0.555555556	0.357142857
Sphagneticola_chinensis	Sphagneticola	Asteraceae	Native	with	with	Forb	Other	N_with	N_with	ew_hw	2.178	0.371	0.908	0.899	1.807	4	192	0.205312673	0.170339761
Sphagneticola_chinensis	Sphagneticola	Asteraceae	Native	without	with	Forb	Other	N_with	N_without	ew_hwt	1.54	0.23	0.485	0.825	1.31	1	141	0.175572519	0.149350649
Sphagneticola_chinensis	Sphagneticola	Asteraceae	Native	without	with	Forb	Other	N_with	N_without	ew_hwt	2.526	0.263	0.639	1.624	2.263	2	142	0.116217411	0.104117181
Sphagneticola_chinensis	Sphagneticola	Asteraceae	Native	without	with	Forb	Other	N_with	N_without	ew_hwt	3.719	0.49	1.55	1.679	3.229	3	143	0.151749768	0.131755848
Sphagneticola_chinensis	Sphagneticola	Asteraceae	Native	without	with	Forb	Other	N_with	N_without	ew_hwt	4.455	0.972	1.975	1.508	3.483	4	144	0.279069767	0.218181818
Sphagneticola_trilobata	Sphagneticola	Asteraceae	Invasive	with	with	Forb	Other	I_with	I_with	ew_hw	4.725	0.21	2.002	2.513	4.515	1	93	0.046511628	0.044444444
Sphagneticola_trilobata	Sphagneticola	Asteraceae	Invasive	with	with	Forb	Other	I_with	I_with	ew_hw	4.982	0.378	2.093	2.511	4.604	2	94	0.08210252	0.075873143
Sphagneticola_trilobata	Sphagneticola	Asteraceae	Invasive	with	with	Forb	Other	I_with	I_with	ew_hw	6.867	0.429	2.962	3.476	6.438	3	95	0.066635601	0.062472696
Sphagneticola_trilobata	Sphagneticola	Asteraceae	Invasive	with	with	Forb	Other	I_with	I_with	ew_hw	7.892	1.611	3.336	2.945	6.281	4	96	0.25648782	0.204130765
Sphagneticola_trilobata	Sphagneticola	Asteraceae	Invasive	without	with	Forb	Other	I_with	I_without	ew_hwt	7.572	0.673	3.63	3.269	6.899	1	45	0.09755037	0.088880085
Sphagneticola_trilobata	Sphagneticola	Asteraceae	Invasive	without	with	Forb	Other	I_with	I_without	ew_hwt	6.767	0.429	3.445	2.893	6.338	2	46	0.067686967	0.063395892
Sphagneticola_trilobata	Sphagneticola	Asteraceae	Invasive	without	with	Forb	Other	I_with	I_without	ew_hwt	9.027	0.701	4.807	3.519	8.326	3	47	0.084194091	0.077655921
Sphagneticola_trilobata	Sphagneticola	Asteraceae	Invasive	without	with	Forb	Other	I_with	I_without	ew_hwt	7.632	0.649	3.5	3.483	6.983	4	48	0.092939997	0.085036688
Trifolium_pratense	Trifolium	Leguminosae	Invasive	with	with	Legume	Legume	I_with	I_with	ew_hw	7.456	2.194	0.465	4.797	5.262	1	85	0.416951729	0.294259657
Trifolium_pratense	Trifolium	Leguminosae	Invasive	with	with	Legume	Legume	I_with	I_with	ew_hw	9.049	2.273	0.743	6.033	6.776	2	86	0.335448642	0.251187977
Trifolium_pratense	Trifolium	Leguminosae	Invasive	with	with	Legume	Legume	I_with	I_with	ew_hw	10.083	2.428	3.381	4.274	7.655	3	87	0.317178315	0.240801349
Trifolium_pratense	Trifolium	Leguminosae	Invasive	with	with	Legume	Legume	I_with	I_with	ew_hw	8.562	2.029	2.461	4.072	6.533	4	88	0.31057707	0.236977342
Trifolium_pratense	Trifolium	Leguminosae	Invasive	without	with	Legume	Legume	I_with	I_without	ew_hwt	7.548	2.037	0.512	4.999	5.511	1	37	0.369624388	0.269872814
Trifolium_pratense	Trifolium	Leguminosae	Invasive	without	with	Legume	Legume	I_with	I_without	ew_hwt	10.255	3.62	2.416	4.219	6.635	2	38	0.54559156	0.352998537
Trifolium_pratense	Trifolium	Leguminosae	Invasive	without	with	Legume	Legume	I_with	I_without	ew_hwt	7.826	1.764	0.46	5.602	6.062	3	39	0.290993072	0.225402504
Trifolium_pratense	Trifolium	Leguminosae	Invasive	without	with	Legume	Legume	I_with	I_without	ew_hwt	7.451	1.979	0.756	4.716	5.472	4	40	0.361659357	0.265601933
